# Supplementary material for: Causal effect of lifestyle and metabolic indicator with herpes zoster: a two-sample Mendelian randomization study
Source: Front Nutr. 2024 Aug 14;11:1433570. doi: 10.3389/fnut.2024.1433570 (PMC11351565; doi:10.3389/fnut.2024.1433570)
Supplement: Supplementary file 3 [file Table_1.XLSX]

## Sheet: Supplemental table title
Table S1. Data sources Table S2. The detail SNP results of BMI Table S3. The detail SNP results of BFP Table S4. The detail SNP results of WFP Table S5. The detail SNP results of UWP Table S6. Causal effect of exposure to herpes zoster in MR analysis Table S7. Detailed results of sensitivity analysis Table S8. The detail SNP results of herpes zoster Table S9. Causal effect of exposure to herpes z…

## Sheet: Table S1
Table S1. Data sources
/	/	ID	trait	author	year	ncace	ncontrol	sample size	number of SNPs	ancestry
exposure	lifestyle	ukb-b-5779	Alcohol intake frequency	Ben Elsworth	2018	/	/	462346	9851867	European
		ieu-b-4877	Smoking initiation	Liu M	2019	311629	321173	607291	11802365	European
		ebi-a-GCST90029014	Smoking status	Loh PR	2018	/	/	468170	11973425	European
		ukb-b-3957	Insomnia	Ben Elsworth	2018	/	/	462341	9851867	European
		ukb-b-4424	Sleep duration	Ben Elsworth	2018	/	/	460099	9851867	European
		ebi-a-GCST006097	Moderate to vigorous physical activity levels	Klimentidis YC	2018	/	/	377234	11808007	European
		ukb-b-4711	Usual walking pace	Ben Elsworth	2018	/	/	459915	9851867	European
	metabolic biomarker	ebi-a-GCST90025956	HDL cholesterol levels	Barton AR	2021	/	/	400754	4218934	European
		ebi-a-GCST90018961	LDL cholesterol	Sakaue S	2021	/	/	343621	19037976	European
		ebi-a-GCST90025953	Total cholesterol levels	Barton AR	2021	/	/	437878	4232052	European
		ieu-b-111	Triglycerides	Richardson Tom	2020	/	/	441016	12321875	European
		ebi-a-GCST90025992	Serum albumin levels	Barton AR	2021	/	/	400938	4219040	European
		ebi-a-GCST90002232	Fasting glucose	Chen J	2021	/	/	200622	31008728	European
	obesity indicator	ebi-a-GCST90029007	Body mass index	Loh PR	2018	/	/	532396	11973091	European
		ukb-b-8909	Body fat percentage	Ben Elsworth	2018	/	/	454633	9851867	European
		ukb-b-19393	Whole body fat mass	Ben Elsworth	2018	/	/	454137	9851867	European
		ukb-b-9405	Waist circumference	Ben Elsworth	2018	/	/	462166	9851867	European
		ukb-b-15590	Hip circumference	Ben Elsworth	2018	/	/	462117	9851867	European
		ebi-a-GCST90029009	Waist-hip ratio	Loh PR	2018	/	/	502773	11973122	European
	metabolic diease	ebi-a-GCST90038604	Hypertension	/	2021	129909	354689	484598	9587836	NA
		ebi-a-GCST90014023	Type 1 Diabetes Mellitus	Chiou J	2021	18942	501638	520580	59999551	European
		ebi-a-GCST006867	Type 2 Diabetes Mellitus	Xue A	2018	61714	1178	655666	5030727	European
outcome	/	/	Herpes Zoster	/	2021	5488	396378	401866	/	European

## Sheet: Table S2
Table S2. The detail SNP results of BMI
SNP	effect_allele.exposure	other_allele.exposure	beta.exposure	eaf.exposure	chr.exposure	pos.exposure	se.exposure	pval.exposure	samplesize.exposure	mr_keep	R2	f	meanf
rs10063055	T	C	0.0121658	0.253639	5	140990108	0.00220305	1e-08	532396	TRUE	5.7276e-05	30.4952	64.7912
rs10102172	G	A	0.0210695	0.566283	8	77238392	0.00193841	4.30031e-28	532396	TRUE	0.000221864	118.145	64.7912
rs10145154	T	C	0.0276238	0.221974	14	79939525	0.00231813	1.39991e-33	532396	TRUE	0.000266649	142	64.7912
rs10160769	C	G	-0.0151329	0.217001	11	76474827	0.00235573	1.79999e-10	532396	TRUE	7.75041e-05	41.2659	64.7912
rs10172678	C	T	-0.0200264	0.603769	2	59294558	0.00194942	8.99912e-25	532396	TRUE	0.000198187	105.534	64.7912
rs1019612	T	C	0.0171431	0.662155	2	181602526	0.00201654	5.50047e-18	532396	TRUE	0.000135729	72.2709	64.7912
rs10217047	A	C	0.0194062	0.095958	8	74809210	0.00331268	1.7e-09	532396	TRUE	6.44554e-05	34.3179	64.7912
rs10237317	G	A	0.0115268	0.418018	7	70045941	0.00195409	3.2e-09	532396	TRUE	6.5353e-05	34.7958	64.7912
rs10259490	G	A	0.0128566	0.383807	7	49616420	0.00197522	4.60045e-11	532396	TRUE	7.95705e-05	42.3662	64.7912
rs10263780	A	G	-0.0175223	0.136795	7	19778086	0.0028007	2.30001e-10	532396	TRUE	7.35161e-05	39.1424	64.7912
rs1037702	A	G	-0.0136161	0.621777	4	180168024	0.00198227	4.60045e-12	532396	TRUE	8.86149e-05	47.1822	64.7912
rs10416080	A	G	0.0190892	0.093923	19	19356992	0.0033122	2e-09	532396	TRUE	6.2385e-05	33.2155	64.7912
rs10423928	A	T	-0.034031	0.194362	19	46182304	0.00242863	1.99986e-44	532396	TRUE	0.000368665	196.347	64.7912
rs1048932	A	C	-0.016143	0.413264	11	115044850	0.0019478	1.10002e-16	532396	TRUE	0.000129	68.6876	64.7912
rs10505836	C	A	0.0184643	0.860466	12	19288508	0.00279097	4.30031e-11	532396	TRUE	8.22025e-05	43.7677	64.7912
rs10515237	G	A	0.014337	0.281976	5	95751549	0.00212998	3.90032e-11	532396	TRUE	8.5093e-05	45.3069	64.7912
rs1064213	A	G	0.0142337	0.47814	2	198950240	0.00190816	7.39946e-14	532396	TRUE	0.000104502	55.6422	64.7912
rs10733682	G	A	-0.0137195	0.526727	9	129460914	0.00195223	5.19996e-12	532396	TRUE	9.27555e-05	49.387	64.7912
rs10742752	C	T	0.0113481	0.611991	11	45438374	0.00196977	4.39997e-09	532396	TRUE	6.23381e-05	33.1905	64.7912
rs10760277	T	C	0.013193	0.385223	9	126093999	0.0019781	7.10068e-12	532396	TRUE	8.35448e-05	44.4825	64.7912
rs10766451	T	C	0.0117012	0.32404	11	2917510	0.00206567	2.1e-08	532396	TRUE	6.02668e-05	32.0876	64.7912
rs10772985	A	G	-0.0120287	0.301032	12	17170000	0.00209569	1.09999e-08	532396	TRUE	6.18759e-05	32.9444	64.7912
rs10780248	A	G	-0.0135155	0.559887	9	81370555	0.00193605	4.19952e-12	532396	TRUE	9.15285e-05	48.7337	64.7912
rs10799778	G	T	-0.0181364	0.834181	1	23313353	0.00256859	1.59993e-12	532396	TRUE	9.36348e-05	49.8553	64.7912
rs10803762	A	G	0.0131741	0.677736	2	161105876	0.00204747	1.40001e-10	532396	TRUE	7.77568e-05	41.4005	64.7912
rs10820852	A	C	-0.0153833	0.27587	9	94186973	0.0021522	2.99985e-12	532396	TRUE	9.59527e-05	51.0896	64.7912
rs10824211	T	C	0.019386	0.139286	10	76363107	0.00278373	4.19952e-12	532396	TRUE	9.10852e-05	48.4976	64.7912
rs10842240	C	G	0.0219599	0.116572	12	24060075	0.00299548	5.79963e-14	532396	TRUE	0.000100937	53.7435	64.7912
rs10861861	G	T	-0.0171231	0.228453	12	108436396	0.00228534	3.59998e-14	532396	TRUE	0.000105434	56.1386	64.7912
rs10883553	A	C	0.0147099	0.445833	10	102635475	0.00193329	2.80027e-14	532396	TRUE	0.000108729	57.8927	64.7912
rs10887578	C	G	0.0130416	0.498313	10	88096047	0.0019338	1.80011e-11	532396	FALSE	8.54214e-05	45.4817	64.7912
rs10929925	A	C	-0.0137564	0.427436	2	6155557	0.00193003	5.70033e-13	532396	TRUE	9.54125e-05	50.8019	64.7912
rs10947793	G	A	-0.0141429	0.372098	6	12142817	0.00199562	2.90001e-12	532396	TRUE	9.43291e-05	50.225	64.7912
rs10954772	C	T	-0.0153055	0.685511	8	30863938	0.00208173	7.10068e-14	532396	TRUE	0.000101524	54.0561	64.7912
rs10960294	T	G	-0.0138875	0.333871	9	11828586	0.00204087	9.3994e-12	532396	TRUE	8.69651e-05	46.3037	64.7912
rs11001963	T	C	0.0114997	0.581445	10	78760959	0.00196036	1.7e-09	532396	TRUE	6.46306e-05	34.4112	64.7912
rs11012732	G	A	0.0212449	0.331473	10	21830104	0.00204152	3.10027e-25	532396	TRUE	0.000203366	108.293	64.7912
rs11042030	C	T	-0.0181168	0.276298	11	8690718	0.00215019	1.20005e-17	532396	TRUE	0.000133327	70.9917	64.7912
rs11079849	T	C	-0.0210387	0.328516	17	47090785	0.00205215	1.80011e-24	532396	TRUE	0.000197378	105.104	64.7912
rs11084553	G	A	-0.0234458	0.154353	19	31019780	0.00266447	6.09958e-19	532396	TRUE	0.000145415	77.4296	64.7912
rs11097236	A	G	0.0134151	0.20079	4	77028450	0.00239565	4.09996e-08	532396	TRUE	5.88953e-05	31.3574	64.7912
rs11099020	T	C	-0.0142048	0.641196	4	130724902	0.00200313	4.70002e-13	532396	TRUE	9.44444e-05	50.2864	64.7912
rs11115160	A	G	-0.0127384	0.23799	12	82424100	0.0022662	5.30005e-09	532396	TRUE	5.93434e-05	31.596	64.7912
rs111352628	G	A	-0.0145011	0.227023	6	33742490	0.00231017	8.50002e-10	532396	TRUE	7.40026e-05	39.4015	64.7912
rs11150461	G	C	-0.0150547	0.72773	16	82448195	0.00216401	4.60045e-12	532396	TRUE	9.08974e-05	48.3976	64.7912
rs11150745	G	A	-0.0209819	0.31799	17	78757626	0.00206819	1e-24	532396	TRUE	0.000193281	102.922	64.7912
rs11150911	C	A	-0.0117042	0.722814	18	73498528	0.00215667	1.7e-08	532396	TRUE	5.53168e-05	29.452	64.7912
rs11161044	C	G	0.016886	0.807557	14	29675957	0.00244161	7.8001e-12	532396	TRUE	8.98312e-05	47.8299	64.7912
rs112646560	T	C	0.018399	0.21802	1	39560250	0.00233164	4.00037e-16	532396	TRUE	0.000116945	62.2678	64.7912
rs1126930	C	G	0.0323902	0.035349	12	49399132	0.00519667	2.19999e-10	532396	TRUE	7.29643e-05	38.8486	64.7912
rs113079574	T	C	-0.0168026	0.192408	4	147354089	0.00244452	1.59993e-12	532396	TRUE	8.87345e-05	47.2459	64.7912
rs113132247	A	G	0.0186388	0.152898	9	131026108	0.00267628	5.60015e-13	532396	TRUE	9.10958e-05	48.5033	64.7912
rs113624107	A	G	0.0142157	0.226172	14	88326386	0.00230061	1e-09	532396	TRUE	7.17108e-05	38.1811	64.7912
rs113701136	T	C	0.0211416	0.319261	19	30277729	0.0020757	4.30031e-24	532396	TRUE	0.000194817	103.74	64.7912
rs11525873	C	T	-0.0235895	0.097774	7	138817193	0.00323551	3.19963e-13	532396	TRUE	9.98329e-05	53.1558	64.7912
rs1154752	T	C	-0.0105336	0.605996	12	68089328	0.00196828	4.90004e-08	532396	TRUE	5.37925e-05	28.6403	64.7912
rs1159974	C	T	0.0129451	0.524764	6	126090277	0.00191934	6.79986e-12	532396	TRUE	8.54349e-05	45.4889	64.7912
rs11610621	A	T	0.0163745	0.148257	12	121671133	0.00270062	2.39999e-09	532396	TRUE	6.90469e-05	36.7627	64.7912
rs11634851	G	C	0.0115349	0.465756	15	81028965	0.00192881	3.50002e-09	532396	FALSE	6.71715e-05	35.7641	64.7912
rs116374395	A	G	0.0325297	0.035409	5	50723410	0.00520216	3.40001e-10	532396	TRUE	7.34389e-05	39.1013	64.7912
rs1167311	A	G	-0.0187351	0.681205	1	49996959	0.00206281	2.39994e-20	532396	TRUE	0.000154914	82.4882	64.7912
rs11699828	A	G	-0.0349334	0.035949	20	62157198	0.00565525	8.99995e-10	532396	TRUE	7.16658e-05	38.1572	64.7912
rs11709402	G	A	0.0234542	0.278942	3	131551027	0.00213983	1.9002e-28	532396	TRUE	0.000225606	120.138	64.7912
rs117176448	G	C	0.0224302	0.096083	8	27261138	0.00325492	1.59993e-11	532396	TRUE	8.91892e-05	47.488	64.7912
rs117435593	A	G	-0.0261584	0.045479	20	36562529	0.0046734	2.30001e-08	532396	TRUE	5.88432e-05	31.3296	64.7912
rs117597828	T	C	0.0161257	0.217854	10	102416055	0.00233475	1.39991e-11	532396	TRUE	8.95948e-05	47.704	64.7912
rs117632017	A	G	0.0362607	0.038296	15	52260107	0.00516702	2.19989e-12	532396	TRUE	9.24948e-05	49.2482	64.7912
rs11778219	G	A	0.015578	0.163401	8	87762607	0.00260681	3.09999e-09	532396	TRUE	6.70719e-05	35.7111	64.7912
rs11782074	T	G	0.0131166	0.384209	8	142617096	0.00200603	1.59993e-11	532396	TRUE	8.02968e-05	42.7529	64.7912
rs118136827	T	G	-0.0136563	0.281214	17	2168104	0.00213903	8.10028e-11	532396	TRUE	7.65534e-05	40.7597	64.7912
rs1191600	A	C	-0.0112891	0.593777	14	30101641	0.00196888	6.90001e-09	532396	TRUE	6.17474e-05	32.876	64.7912
rs11919665	T	A	-0.0127772	0.680051	3	48085349	0.00204769	2.90001e-10	532396	TRUE	7.31268e-05	38.9351	64.7912
rs11955324	A	C	-0.0110138	0.396542	5	95834624	0.00197474	1.6e-08	532396	TRUE	5.84244e-05	31.1066	64.7912
rs12049202	T	C	0.0254907	0.197501	1	77967523	0.00239671	5.19996e-26	532396	TRUE	0.000212425	113.118	64.7912
rs12140153	T	G	-0.0358966	0.094533	1	62579891	0.00334767	7.70016e-27	532396	TRUE	0.00021592	114.979	64.7912
rs12144626	C	T	-0.0163986	0.58266	1	47670525	0.00194104	1.9002e-17	532396	TRUE	0.000134045	71.3745	64.7912
rs12149660	A	G	-0.0226301	0.115069	16	70309237	0.003022	2.60016e-14	532396	TRUE	0.000105318	56.0767	64.7912
rs1229984	C	T	0.0431133	0.973471	4	100239319	0.00604223	6.79986e-14	532396	TRUE	9.56207e-05	50.9127	64.7912
rs12323184	A	T	-0.0169598	0.370146	13	33143248	0.00199348	1.80011e-17	532396	FALSE	0.000135933	72.3796	64.7912
rs12340969	T	C	-0.0201612	0.44132	9	15645713	0.0019359	2.29985e-25	532396	TRUE	0.000203678	108.459	64.7912
rs12364470	G	T	0.0196763	0.164778	11	134601012	0.00258654	1.59993e-14	532396	TRUE	0.000108684	57.8691	64.7912
rs12414412	G	C	0.0187503	0.085391	10	120465796	0.0034487	4.20001e-08	532396	TRUE	5.55196e-05	29.56	64.7912
rs12478299	C	T	-0.0122855	0.251908	2	193811641	0.0022022	1.89998e-08	532396	TRUE	5.84537e-05	31.1222	64.7912
rs12507026	T	A	0.0294215	0.434894	4	45181334	0.00193542	2.19989e-52	532396	FALSE	0.000433866	231.088	64.7912
rs1263629	G	A	0.0186022	0.143853	2	207936911	0.00273141	4.19952e-12	532396	TRUE	8.71128e-05	46.3824	64.7912
rs12659431	A	G	-0.0112024	0.534923	5	103903766	0.00191904	5.19996e-09	532396	TRUE	6.40017e-05	34.0763	64.7912
rs12680855	G	A	-0.0137678	0.31763	8	95582655	0.00206486	5.50047e-12	532396	TRUE	8.34981e-05	44.4576	64.7912
rs12712770	T	C	0.0112694	0.369872	2	41730127	0.00197629	1.6e-08	532396	TRUE	6.10715e-05	32.5161	64.7912
rs12762034	C	T	0.0277533	0.076917	10	33969931	0.00360092	6.70039e-15	532396	TRUE	0.000111563	59.4019	64.7912
rs1285245	C	G	-0.0117453	0.374277	17	77796889	0.00198999	3.89996e-09	532396	TRUE	6.54279e-05	34.8357	64.7912
rs1286058	A	T	0.014859	0.703761	14	91458523	0.0021071	7.19946e-13	532396	TRUE	9.33971e-05	49.7287	64.7912
rs12879423	G	A	0.0218435	0.679056	14	25927832	0.00207395	2.39994e-26	532396	TRUE	0.000208316	110.929	64.7912
rs12881629	G	A	0.0208396	0.082391	14	101146413	0.00349274	6.4e-10	532396	TRUE	6.68625e-05	35.5996	64.7912
rs1296328	C	A	-0.0190974	0.559206	4	137083193	0.00193929	1.80011e-23	532396	TRUE	0.000182116	96.9753	64.7912
rs12974458	T	C	0.0148572	0.543327	19	1866115	0.00194031	9.8992e-15	532396	TRUE	0.000110116	58.6314	64.7912
rs13012070	A	G	-0.0133015	0.228288	2	35447243	0.00227206	4.79999e-09	532396	TRUE	6.43723e-05	34.2736	64.7912
rs13033310	A	G	0.01334	0.252819	2	133523605	0.0022083	2.80001e-09	532396	TRUE	6.85379e-05	36.4917	64.7912
rs13085002	C	T	0.0175506	0.160148	3	35552535	0.00260687	2.60016e-11	532396	TRUE	8.51282e-05	45.3256	64.7912
rs13106834	G	A	-0.0141504	0.487921	4	55501728	0.0019152	1.59993e-14	532396	TRUE	0.000102525	54.5893	64.7912
rs13107325	T	C	0.0460332	0.074967	4	103188709	0.00364343	1.59993e-38	532396	TRUE	0.000299748	159.632	64.7912
rs13176429	C	T	0.0159856	0.687315	5	43152216	0.00206677	2.60016e-14	532396	TRUE	0.000112354	59.8235	64.7912
rs1320251	T	C	-0.0182073	0.454489	17	21264396	0.00193799	1.39991e-20	532396	TRUE	0.000165761	88.2646	64.7912
rs13218383	G	C	-0.0130984	0.335111	6	120173501	0.00203141	7.50067e-11	532396	TRUE	7.80859e-05	41.5757	64.7912
rs13263601	C	A	0.0153821	0.348596	8	14095900	0.00201137	1.39991e-14	532396	TRUE	0.000109841	58.4852	64.7912
rs13264909	T	A	-0.0126211	0.428985	8	64702385	0.00194242	1.79999e-10	532396	FALSE	7.92937e-05	42.2189	64.7912
rs13278290	T	C	0.0132725	0.645969	8	15560370	0.00201385	3.69999e-11	532396	TRUE	8.15795e-05	43.436	64.7912
rs1336486	G	T	0.014685	0.328728	13	40784814	0.00204917	7.50067e-13	532396	TRUE	9.64529e-05	51.3559	64.7912
rs13427822	G	A	-0.0178913	0.271377	2	213414265	0.00216803	2.70023e-16	532396	TRUE	0.000127898	68.1007	64.7912
rs1384131	A	T	-0.0115862	0.420312	9	29634777	0.00195763	5.39995e-09	532396	FALSE	6.57896e-05	35.0283	64.7912
rs140733155	G	A	0.0541353	0.011519	21	48048773	0.00929932	6.80002e-09	532396	TRUE	6.36497e-05	33.8889	64.7912
rs1411432	C	A	0.0213607	0.185967	9	16728532	0.00247641	9.20026e-18	532396	TRUE	0.00013973	74.4019	64.7912
rs1412239	G	C	0.024347	0.323556	9	28425515	0.00205133	1.9002e-32	532396	TRUE	0.000264527	140.87	64.7912
rs1421567	C	T	-0.0215526	0.838174	2	50217995	0.00258969	3.29989e-16	532396	TRUE	0.000130081	69.2631	64.7912
rs142583374	A	G	0.0178483	0.132714	8	27985864	0.00283792	1.40001e-10	532396	TRUE	7.42893e-05	39.5541	64.7912
rs1430332	T	C	0.0125561	0.773498	10	77423623	0.00229648	3.50002e-08	532396	TRUE	5.61468e-05	29.8939	64.7912
rs1441264	A	G	0.0189714	0.593256	13	79580919	0.00200178	1.59993e-20	532396	TRUE	0.000168678	89.8182	64.7912
rs1451371	C	T	-0.0111613	0.439939	7	50553051	0.00193397	7.29995e-09	532396	TRUE	6.25559e-05	33.3065	64.7912
rs1451533	A	G	0.0178122	0.273791	2	105466005	0.0021545	1.59993e-16	532396	TRUE	0.000128366	68.3503	64.7912
rs1454687	G	C	-0.0220363	0.515465	3	94038085	0.00191237	4.10015e-31	532396	FALSE	0.000249339	132.78	64.7912
rs1458156	T	C	0.0151943	0.488349	12	41887940	0.00192087	4.70002e-15	532396	TRUE	0.000117511	62.5697	64.7912
rs1471093	A	G	0.0129697	0.616747	3	108031094	0.00197682	4.30031e-11	532396	TRUE	8.08455e-05	43.0451	64.7912
rs1471740	C	T	0.0188093	0.740533	3	136328270	0.00218384	3.10027e-18	532396	TRUE	0.000139318	74.1826	64.7912
rs1477290	C	T	0.0351045	0.13676	5	87988934	0.00281205	1.69981e-35	532396	TRUE	0.000292629	155.84	64.7912
rs147730268	T	G	-0.0370716	0.087465	12	123024476	0.00347759	5.10035e-26	532396	TRUE	0.000213402	113.638	64.7912
rs1494858	C	T	0.0111642	0.419205	1	80023249	0.00194082	5.30005e-09	532396	TRUE	6.21474e-05	33.089	64.7912
rs150215901	A	T	-0.028561	0.043127	5	50935903	0.00478766	6.80002e-10	532396	TRUE	6.684e-05	35.5876	64.7912
rs1503526	C	T	0.0143412	0.480117	5	63020706	0.00191707	6.59933e-14	532396	TRUE	0.000105103	55.962	64.7912
rs1524445	T	C	-0.0184608	0.421341	7	113035833	0.00195755	2.70023e-21	532396	TRUE	0.00016702	88.9352	64.7912
rs1550215	C	A	0.012884	0.754495	8	85093121	0.00223802	1.79999e-09	532396	TRUE	6.2246e-05	33.1415	64.7912
rs156201	C	G	0.0129497	0.753591	6	104847441	0.00222247	6.4e-09	532396	TRUE	6.37654e-05	33.9505	64.7912
rs1582931	A	G	-0.0139465	0.473151	5	122657199	0.001935	1.59993e-12	532396	TRUE	9.75644e-05	51.9478	64.7912
rs1658820	T	G	0.0147004	0.245455	8	4288577	0.00224628	9.70063e-11	532396	TRUE	8.04379e-05	42.8281	64.7912
rs16868443	C	G	0.012566	0.360635	7	93206264	0.00199771	5.99998e-10	532396	TRUE	7.43126e-05	39.5665	64.7912
rs16942944	A	G	0.012309	0.293789	12	114066309	0.00210452	5.19996e-09	532396	TRUE	6.42505e-05	34.2088	64.7912
rs16952362	C	G	0.0229349	0.136599	16	53637888	0.00279301	6.09958e-17	532396	TRUE	0.000126637	67.4291	64.7912
rs16996657	C	T	0.0184519	0.127928	20	15816236	0.0028911	1.40001e-10	532396	TRUE	7.65047e-05	40.7337	64.7912
rs17056301	C	T	0.0129589	0.256186	5	158271680	0.00220255	4.09996e-09	532396	TRUE	6.50162e-05	34.6165	64.7912
rs17193211	T	C	-0.0225903	0.066723	21	38885506	0.00393022	1.29999e-08	532396	TRUE	6.2051e-05	33.0376	64.7912
rs17399739	G	A	0.02694	0.068909	10	87490850	0.00379661	1.29987e-12	532396	TRUE	9.45643e-05	50.3502	64.7912
rs17425707	C	T	0.0188115	0.104081	1	57874879	0.00312278	8.79995e-09	532396	TRUE	6.81553e-05	36.288	64.7912
rs17668356	G	C	-0.0235749	0.146126	3	61208619	0.00270554	2.09991e-18	532396	TRUE	0.000142592	75.9259	64.7912
rs1775255	T	G	0.0148086	0.477132	6	51243035	0.001926	5.19996e-15	532396	TRUE	0.000111028	59.1172	64.7912
rs17776482	A	G	0.0158341	0.140417	3	11633951	0.00276867	8.19993e-09	532396	TRUE	6.14303e-05	32.7072	64.7912
rs1778830	A	G	0.0137895	0.362155	1	156489974	0.00199043	1.59993e-12	532396	TRUE	9.01424e-05	47.9956	64.7912
rs1788808	G	A	-0.0204963	0.495036	18	21090023	0.00192804	1.10002e-26	532396	TRUE	0.000212223	113.01	64.7912
rs1793636	C	G	-0.012628	0.309094	11	131934926	0.00207735	5.19996e-10	532396	TRUE	6.94041e-05	36.9529	64.7912
rs1806236	C	T	0.0197986	0.070497	17	5295357	0.00376616	3.29997e-08	532396	TRUE	5.19056e-05	27.6357	64.7912
rs1808629	A	G	-0.021082	0.685937	8	73435964	0.00207613	3.90032e-24	532396	TRUE	0.00019364	103.113	64.7912
rs1813039	A	G	0.0120755	0.709797	8	76295984	0.00212587	3.29997e-08	532396	TRUE	6.06004e-05	32.2653	64.7912
rs1834144	A	C	-0.0142834	0.373306	18	40744790	0.0019935	3.90032e-13	532396	TRUE	9.64171e-05	51.3368	64.7912
rs1860750	A	T	0.0117539	0.510626	14	73309738	0.00192772	2e-09	532396	FALSE	6.9825e-05	37.177	64.7912
rs1870931	G	C	-0.0145388	0.173082	3	119757013	0.00252805	8.40001e-09	532396	TRUE	6.21189e-05	33.0738	64.7912
rs1884086	G	A	0.011429	0.398274	6	42604320	0.00195734	8.40001e-09	532396	TRUE	6.40356e-05	34.0943	64.7912
rs1884389	T	C	-0.0107362	0.438292	20	1410582	0.00194767	3.2e-08	532396	TRUE	5.70704e-05	30.3857	64.7912
rs1884897	G	A	0.0208349	0.627453	20	6612832	0.00199887	2.09991e-25	532396	TRUE	0.000204028	108.646	64.7912
rs1919243	C	T	0.011873	0.487156	5	88778861	0.00194094	2.99999e-10	532396	TRUE	7.02799e-05	37.4193	64.7912
rs1934102	A	G	-0.0135577	0.347288	9	23228275	0.00204205	1.20005e-11	532396	TRUE	8.27882e-05	44.0796	64.7912
rs2001523	T	C	-0.0140459	0.693651	17	39262814	0.00208784	8.30042e-12	532396	TRUE	8.50028e-05	45.2588	64.7912
rs2051559	C	T	0.0192056	0.132646	4	3298800	0.00283481	1.29987e-11	532396	TRUE	8.62056e-05	45.8993	64.7912
rs2103123	T	A	0.0106046	0.471526	7	109228343	0.00195178	4.90004e-09	532396	FALSE	5.54457e-05	29.5206	64.7912
rs2133561	T	A	-0.0140795	0.611522	5	139086651	0.00198653	3.50026e-13	532396	TRUE	9.43427e-05	50.2322	64.7912
rs215634	G	A	-0.0161456	0.612388	7	32369148	0.00197618	2.90001e-16	532396	TRUE	0.000125362	66.7504	64.7912
rs217669	C	T	0.0177008	0.271731	14	62360075	0.00216324	1.69981e-15	532396	TRUE	0.000125744	66.9537	64.7912
rs2181375	G	A	0.0196627	0.596927	1	96940119	0.00194481	1.10002e-23	532396	TRUE	0.000191961	102.219	64.7912
rs2183947	A	G	-0.015297	0.225127	6	26159356	0.0025041	3.09999e-10	532396	TRUE	7.0088e-05	37.3171	64.7912
rs2186120	A	G	0.0144714	0.528536	1	66453163	0.00192383	1.29987e-14	532396	TRUE	0.000106269	56.583	64.7912
rs2198234	T	G	0.0126132	0.528054	2	104159202	0.00191082	5.50047e-11	532396	TRUE	8.18353e-05	43.5722	64.7912
rs2228552	T	G	0.0124605	0.641367	1	32165495	0.00199082	6.69993e-10	532396	TRUE	7.35767e-05	39.1747	64.7912
rs2234458	T	C	-0.0189865	0.639363	11	65639374	0.00199492	1e-21	532396	TRUE	0.00017011	90.581	64.7912
rs2237403	T	C	-0.0130193	0.338182	7	39448936	0.00202499	3.80014e-11	532396	TRUE	7.76356e-05	41.3359	64.7912
rs2238435	G	C	0.023065	0.614162	16	4014282	0.00197581	2.99985e-32	532396	FALSE	0.0002559	136.275	64.7912
rs2238799	G	A	-0.0112777	0.389625	22	20109325	0.00198899	3.50002e-08	532396	TRUE	6.0383e-05	32.1495	64.7912
rs2242189	C	T	-0.0141233	0.381636	4	38691024	0.00199288	3.80014e-12	532396	TRUE	9.43266e-05	50.2237	64.7912
rs2249825	C	G	-0.0160991	0.267143	13	31037903	0.00217523	5.60015e-14	532396	TRUE	0.000102876	54.7761	64.7912
rs2253310	G	C	0.0180543	0.62654	6	108888593	0.00198188	3.69999e-20	532396	FALSE	0.000155849	82.986	64.7912
rs2275003	G	A	-0.0116943	0.521136	9	34124860	0.00192023	1.7e-10	532396	TRUE	6.96589e-05	37.0886	64.7912
rs2292238	C	A	-0.016157	0.40797	12	56493822	0.00195478	1.9002e-16	532396	TRUE	0.000128303	68.3163	64.7912
rs2306593	T	C	-0.0162008	0.488201	17	34866546	0.00192759	2.90001e-17	532396	TRUE	0.000132663	70.6386	64.7912
rs2307111	C	T	-0.0281271	0.394564	5	75003678	0.00196174	1.20005e-47	532396	TRUE	0.00038598	205.573	64.7912
rs2332306	G	A	0.014899	0.157115	17	52937056	0.00265052	1.40001e-08	532396	TRUE	5.9346e-05	31.5973	64.7912
rs2342892	G	T	-0.0132651	0.51584	16	24540806	0.00191848	1.9002e-12	532396	TRUE	8.9791e-05	47.8085	64.7912
rs2396962	A	C	0.0155452	0.170767	7	3104205	0.00256799	3.2e-09	532396	TRUE	6.88242e-05	36.6441	64.7912
rs2417084	C	T	0.0169484	0.315375	9	103119277	0.00206584	1.39991e-16	532396	TRUE	0.000126408	67.3073	64.7912
rs2429150	C	A	0.0119658	0.406099	12	2152655	0.00196161	9.59997e-10	532396	TRUE	6.98865e-05	37.2097	64.7912
rs2439823	G	A	0.0189092	0.545648	10	99778226	0.00193329	1.59993e-22	532396	TRUE	0.000179655	95.6645	64.7912
rs2468964	G	T	-0.0118493	0.600516	8	38333062	0.00195739	1.7e-09	532396	TRUE	6.88281e-05	36.6462	64.7912
rs249293	C	G	0.0133513	0.696235	16	9412222	0.00209536	1.09999e-10	532396	TRUE	7.62539e-05	40.6002	64.7912
rs2512896	G	A	0.0127742	0.567338	11	131454621	0.0019443	3.10027e-11	532396	TRUE	8.1072e-05	43.1657	64.7912
rs252761	T	G	-0.0107191	0.587811	5	77380723	0.00195602	3.69999e-08	532396	TRUE	5.64041e-05	30.0309	64.7912
rs2528787	T	C	-0.015846	0.373637	13	112188236	0.00200199	6.29941e-16	532396	TRUE	0.00011766	62.649	64.7912
rs2555502	T	C	0.0113038	0.375438	3	168228135	0.00197497	4.39997e-09	532396	TRUE	6.15271e-05	32.7587	64.7912
rs2569993	C	T	0.0124889	0.320247	3	12926096	0.0020558	8.10009e-10	532396	TRUE	6.93141e-05	36.905	64.7912
rs2579040	A	T	-0.0146771	0.720992	5	152515823	0.00213917	7.50067e-12	532396	TRUE	8.84131e-05	47.0748	64.7912
rs2606228	C	A	-0.0129081	0.645741	3	183537759	0.00202086	6.20012e-11	532396	TRUE	7.66274e-05	40.7991	64.7912
rs2613499	G	A	-0.0321891	0.191421	1	72751552	0.00242841	3.10027e-40	532396	TRUE	0.00032991	175.7	64.7912
rs2618039	T	A	0.0145444	0.381337	1	112324111	0.00196654	2.49977e-14	532396	FALSE	0.000102732	54.6996	64.7912
rs2678204	G	T	0.0240227	0.34058	1	201800511	0.00201823	4.19952e-33	532396	TRUE	0.000266043	141.677	64.7912
rs2694047	G	A	0.0213461	0.752758	8	116750548	0.00222862	7.50067e-22	532396	TRUE	0.000172288	91.741	64.7912
rs2710082	A	G	0.010864	0.50043	7	147660103	0.0019178	1.89998e-08	532396	TRUE	6.02715e-05	32.0901	64.7912
rs273512	T	C	0.0167506	0.405161	19	18224729	0.00196263	8.69961e-18	532396	TRUE	0.000136801	72.8421	64.7912
rs2791643	T	C	-0.0150464	0.762026	1	11207269	0.00224164	1e-11	532396	TRUE	8.46178e-05	45.0538	64.7912
rs2806946	T	A	-0.0109226	0.627128	13	53645933	0.00200385	1.29999e-08	532396	TRUE	5.58037e-05	29.7112	64.7912
rs28350	G	A	-0.0176526	0.820797	3	42418446	0.00250449	1.99986e-12	532396	TRUE	9.33047e-05	49.6795	64.7912
rs2836961	C	A	0.0131327	0.376003	21	40627020	0.00199332	1.99986e-11	532396	TRUE	8.15237e-05	43.4063	64.7912
rs28404639	T	C	-0.0119789	0.365954	5	80874229	0.00199356	1.40001e-09	532396	TRUE	6.78127e-05	36.1055	64.7912
rs28489620	A	G	-0.0148085	0.290573	22	41804716	0.00213974	4.49987e-12	532396	TRUE	8.99552e-05	47.8959	64.7912
rs2861685	C	T	-0.0175389	0.411851	2	67837553	0.00193301	5.00035e-20	532396	TRUE	0.000154609	82.3256	64.7912
rs28678108	G	A	-0.0106688	0.447999	4	94990661	0.00194971	2.5e-08	532396	TRUE	5.62383e-05	29.9426	64.7912
rs2870111	T	C	-0.0158475	0.41208	15	79403585	0.00196201	2.80027e-16	532396	TRUE	0.000122527	65.2405	64.7912
rs28710014	G	A	0.0318871	0.026924	5	176728817	0.0059268	4e-08	532396	TRUE	5.43665e-05	28.946	64.7912
rs2920503	T	C	-0.0141505	0.285439	3	12324230	0.0021283	1e-11	532396	TRUE	8.30246e-05	44.2055	64.7912
rs2920939	A	G	0.0106937	0.606491	8	93182601	0.00196311	4.60002e-08	532396	TRUE	5.57324e-05	29.6732	64.7912
rs2954021	G	A	0.0118064	0.504879	8	126482077	0.00192021	8.19993e-10	532396	TRUE	7.10022e-05	37.8038	64.7912
rs2962334	T	G	0.0405023	0.020046	5	86879056	0.00682828	1.2e-09	532396	TRUE	6.60805e-05	35.1832	64.7912
rs3004929	A	G	0.0110641	0.426732	10	34414865	0.00195823	8.99995e-09	532396	TRUE	5.99576e-05	31.923	64.7912
rs317656	A	T	-0.0151836	0.724606	12	69681101	0.00215085	2.39994e-12	532396	TRUE	9.35953e-05	49.8342	64.7912
rs329124	G	A	-0.0154652	0.420663	5	133865452	0.00194395	3.19963e-16	532396	TRUE	0.000118865	63.2906	64.7912
rs329651	T	G	0.0164258	0.803914	11	133767622	0.00242732	8.19974e-12	532396	TRUE	8.60056e-05	45.7928	64.7912
rs340025	C	T	0.012542	0.579982	15	60908307	0.00195518	1.7e-10	532396	TRUE	7.72844e-05	41.1489	64.7912
rs34045288	T	C	0.0233165	0.33463	6	40369081	0.00203303	1.69981e-30	532396	TRUE	0.000247	131.534	64.7912
rs34153025	C	T	-0.0366207	0.022215	15	41339697	0.00657997	1.29999e-08	532396	TRUE	5.81762e-05	30.9745	64.7912
rs34234296	A	G	-0.0164511	0.39262	2	175166636	0.00197338	2.80027e-17	532396	TRUE	0.00013052	69.4971	64.7912
rs34292685	T	C	-0.0193086	0.161894	11	64049021	0.00260199	2.80027e-13	532396	TRUE	0.000103421	55.0667	64.7912
rs34303684	C	G	-0.0120308	0.35746	15	99519259	0.00201438	3.09999e-10	532396	TRUE	6.6995e-05	35.6701	64.7912
rs34656389	G	A	0.0112737	0.367531	4	96153214	0.0019889	1e-08	532396	TRUE	6.03457e-05	32.1296	64.7912
rs34774377	C	T	-0.0162429	0.119299	5	167001890	0.00295617	1.5e-08	532396	TRUE	5.67034e-05	30.1902	64.7912
rs34811474	A	G	-0.0270893	0.231142	4	25408838	0.00227383	5.00035e-34	532396	TRUE	0.00026652	141.931	64.7912
rs349071	A	G	-0.0137451	0.500484	11	84776849	0.00192323	2.60016e-12	532396	TRUE	9.59305e-05	51.0777	64.7912
rs35025178	T	C	-0.011386	0.469319	9	27781324	0.00193073	5e-10	532396	TRUE	6.53185e-05	34.7774	64.7912
rs35107470	G	A	0.0123245	0.322376	15	74817689	0.00212074	2.99999e-09	532396	TRUE	6.3431e-05	33.7724	64.7912
rs35154326	G	A	-0.0123427	0.273986	16	24862414	0.00216784	1.09999e-08	532396	TRUE	6.08842e-05	32.4164	64.7912
rs35198068	C	T	-0.0163559	0.291274	10	114754784	0.00211271	5.19996e-15	532396	TRUE	0.00011256	59.9332	64.7912
rs355748	T	G	0.0155831	0.377487	3	153964496	0.0019781	3.69999e-15	532396	TRUE	0.000116554	62.0597	64.7912
rs35679975	C	T	-0.0263938	0.192442	20	51194941	0.00245104	2.19989e-26	532396	TRUE	0.000217758	115.958	64.7912
rs35697587	A	G	-0.0170097	0.508498	14	47298505	0.00192421	7.50067e-19	532396	TRUE	0.000146754	78.1424	64.7912
rs35809007	A	G	-0.0167517	0.363322	2	47019521	0.00198894	4.00037e-17	532396	TRUE	0.000133224	70.937	64.7912
rs36007635	A	G	-0.0208323	0.1377	6	163009335	0.00278385	5.70033e-14	532396	TRUE	0.000105173	55.9991	64.7912
rs36118164	T	G	-0.0121554	0.283121	2	143473080	0.00212252	2.59998e-09	532396	TRUE	6.1599e-05	32.7969	64.7912
rs3729628	T	C	0.0140456	0.755736	7	77825224	0.00223311	1.7e-10	532396	TRUE	7.43008e-05	39.5602	64.7912
rs3751837	T	C	0.0154074	0.219087	16	3583173	0.00232605	2.90001e-11	532396	TRUE	8.24043e-05	43.8752	64.7912
rs3764625	G	T	-0.012037	0.58732	19	49649051	0.0019582	7.90005e-10	532396	TRUE	7.09671e-05	37.7851	64.7912
rs3784710	C	T	-0.0297996	0.226245	15	68072458	0.00229758	3.40017e-41	532396	TRUE	0.000315869	168.22	64.7912
rs3803286	G	A	-0.0192862	0.666928	14	103246470	0.00203813	6.4003e-22	532396	TRUE	0.00016816	89.5422	64.7912
rs3806114	A	G	-0.012236	0.667853	6	20482335	0.00206157	8.99995e-10	532396	TRUE	6.61636e-05	35.2274	64.7912
rs3814883	T	C	0.0237592	0.482776	16	29994922	0.00192754	2.29985e-35	532396	TRUE	0.000285298	151.934	64.7912
rs3821709	C	T	0.0334	0.066507	3	141280273	0.00383886	1.50003e-18	532396	TRUE	0.000142165	75.6984	64.7912
rs3851998	G	C	-0.0126461	0.743082	3	131876605	0.002198	4.90004e-09	532396	TRUE	6.21722e-05	33.1022	64.7912
rs3866805	A	C	0.0107244	0.355815	1	6657424	0.00199923	2.5e-08	532396	TRUE	5.40458e-05	28.7752	64.7912
rs3901286	A	C	-0.0240784	0.152218	7	99107727	0.0026752	1.99986e-18	532396	TRUE	0.000152139	81.0105	64.7912
rs3904162	G	C	-0.0117024	0.542977	20	44913138	0.00193289	3.89996e-10	532396	FALSE	6.88448e-05	36.6551	64.7912
rs3935190	A	G	-0.0162788	0.536759	17	79084367	0.00193982	4.10015e-17	532396	TRUE	0.00013226	70.4239	64.7912
rs394608	C	T	0.018109	0.537623	21	46581798	0.00194099	6.29941e-21	532396	TRUE	0.000163469	87.0444	64.7912
rs3949781	A	T	0.0128229	0.537995	9	92178472	0.00193812	3.19963e-11	532396	FALSE	8.2213e-05	43.7733	64.7912
rs40071	C	T	-0.0255212	0.179566	5	107496102	0.00250248	1.59993e-24	532396	TRUE	0.000195318	104.006	64.7912
rs4055791	T	C	-0.0176995	0.417002	13	59266053	0.00195083	4.70002e-20	532396	TRUE	0.00015459	82.3155	64.7912
rs406388	G	C	0.0151133	0.177566	22	18226997	0.00253134	4.39997e-10	532396	TRUE	6.69505e-05	35.6464	64.7912
rs41279738	G	T	0.0672871	0.026047	1	110082551	0.00601767	6.59933e-29	532396	TRUE	0.000234785	125.027	64.7912
rs4148155	G	A	-0.0203776	0.113467	4	89054667	0.00301768	5.10035e-12	532396	TRUE	8.56422e-05	45.5993	64.7912
rs4148866	T	C	0.0111961	0.410106	12	123425575	0.00195266	7.29995e-09	532396	TRUE	6.17474e-05	32.876	64.7912
rs4267103	C	T	0.0137948	0.186121	12	60966740	0.00246962	1.2e-08	532396	TRUE	5.86017e-05	31.201	64.7912
rs4284600	C	T	0.0112032	0.466808	15	31843528	0.00193805	2.99999e-09	532396	TRUE	6.27613e-05	33.4159	64.7912
rs429358	C	T	-0.0256068	0.154421	19	45411941	0.00266543	9.8992e-22	532396	TRUE	0.000173327	92.2942	64.7912
rs4341996	C	A	-0.0135364	0.212804	20	54377866	0.00236095	8.79995e-09	532396	TRUE	6.17406e-05	32.8724	64.7912
rs4377469	T	G	0.0210003	0.886889	3	42303074	0.00301313	4.40048e-13	532396	TRUE	9.12307e-05	48.5751	64.7912
rs4434411	G	A	-0.0121473	0.545754	5	119326790	0.00192862	3.40001e-10	532396	TRUE	7.45073e-05	39.6702	64.7912
rs4472800	T	G	0.0133168	0.389804	1	96280456	0.00196015	8.4004e-12	532396	TRUE	8.66859e-05	46.1551	64.7912
rs4477562	T	C	0.029633	0.128631	13	54104968	0.00289581	2.90001e-24	532396	TRUE	0.000196649	104.715	64.7912
rs4482463	A	C	-0.0334898	0.923198	2	205375909	0.0035915	3.90032e-21	532396	TRUE	0.000163293	86.9504	64.7912
rs45486197	A	G	0.0245605	0.065776	19	2244849	0.00392042	2e-10	532396	TRUE	7.37127e-05	39.2471	64.7912
rs4562625	G	C	-0.0114637	0.614693	1	209218583	0.00195999	6.49995e-09	532396	TRUE	6.42509e-05	34.209	64.7912
rs4564925	T	A	0.0141281	0.173043	3	78504037	0.0025334	2.39999e-08	532396	TRUE	5.84117e-05	31.0999	64.7912
rs4595495	G	A	0.012465	0.419653	10	53673286	0.00194885	4.19952e-11	532396	TRUE	7.68351e-05	40.9097	64.7912
rs4605363	C	A	0.0172107	0.341463	2	229010960	0.00201044	1.29987e-17	532396	TRUE	0.000137632	73.2847	64.7912
rs4625888	T	C	0.0115423	0.557544	2	204101157	0.0019189	2.5e-09	532396	TRUE	6.79541e-05	36.1808	64.7912
rs4648450	A	C	-0.0140325	0.466683	1	2723214	0.00192484	8.4004e-14	532396	TRUE	9.98166e-05	53.1471	64.7912
rs4658403	T	C	-0.0176739	0.833927	1	243832560	0.00256699	2.09991e-12	532396	TRUE	8.90314e-05	47.404	64.7912
rs4671328	G	T	-0.0210575	0.551365	2	58935282	0.00193182	2.29985e-28	532396	TRUE	0.000223125	118.817	64.7912
rs4679819	G	T	-0.0113759	0.366416	3	157804409	0.00198675	3.69999e-09	532396	TRUE	6.15777e-05	32.7856	64.7912
rs4721089	T	C	0.0175773	0.783091	7	1872921	0.0023334	6.00067e-14	532396	TRUE	0.000106572	56.7446	64.7912
rs4751614	T	A	0.0159072	0.234003	10	118696266	0.00227864	1.10002e-12	532396	TRUE	9.15296e-05	48.7343	64.7912
rs4764949	G	A	-0.019241	0.325355	12	103658096	0.00205136	7.89951e-21	532396	TRUE	0.000165221	87.9771	64.7912
rs4773337	T	C	-0.0128892	0.393561	13	111879786	0.00196538	5.00035e-11	532396	TRUE	8.07772e-05	43.0088	64.7912
rs4790292	A	C	-0.0258933	0.153833	17	1824305	0.00267562	5.90065e-22	532396	TRUE	0.000175879	93.6536	64.7912
rs4820410	G	A	-0.0169691	0.345518	22	40690385	0.00202896	3.29989e-16	532396	TRUE	0.000131365	69.947	64.7912
rs4832298	T	C	-0.0162453	0.686079	2	86764004	0.002053	1.20005e-15	532396	TRUE	0.000117596	62.6146	64.7912
rs4844809	C	G	0.0173583	0.131927	1	209519772	0.00281904	2e-10	532396	TRUE	7.12109e-05	37.9149	64.7912
rs4880341	T	C	-0.0137701	0.576891	10	133992689	0.00194525	2.39994e-12	532396	TRUE	9.41126e-05	50.1097	64.7912
rs4888164	C	A	0.0114825	0.438399	16	81726108	0.00194397	4.70002e-09	532396	TRUE	6.55285e-05	34.8893	64.7912
rs4900591	A	G	0.0143663	0.32472	14	104154878	0.0020573	3.90032e-12	532396	TRUE	9.15841e-05	48.7633	64.7912
rs4908671	A	C	0.0110809	0.393291	1	7725284	0.00195717	1.29999e-08	532396	TRUE	6.02049e-05	32.0547	64.7912
rs5011579	G	C	0.0129765	0.715152	16	69187318	0.00212773	1e-09	532396	TRUE	6.98581e-05	37.1947	64.7912
rs512121	C	T	-0.0145389	0.191366	18	7548501	0.00245454	4.60002e-09	532396	TRUE	6.58961e-05	35.085	64.7912
rs529200	G	A	0.0163907	0.527729	3	173114305	0.00191699	1.29987e-17	532396	TRUE	0.000137297	73.1061	64.7912
rs539515	C	A	0.0463952	0.20524	1	177889025	0.00236489	1.59993e-87	532396	TRUE	0.000722396	384.878	64.7912
rs55669455	A	C	-0.0153147	0.181069	4	171608569	0.00249334	1.6e-09	532396	TRUE	7.08579e-05	37.727	64.7912
rs55726687	A	G	0.0249288	0.210044	12	991306	0.00235487	7.29962e-27	532396	TRUE	0.000210447	112.064	64.7912
rs557951	G	T	0.0140666	0.312903	3	62713263	0.00206683	1e-11	532396	TRUE	8.69954e-05	46.3198	64.7912
rs558887	G	A	-0.0116749	0.307342	11	28712741	0.00208532	1.09999e-08	532396	TRUE	5.88709e-05	31.3444	64.7912
rs559231	T	G	0.014086	0.392677	18	39644247	0.00197769	5.90065e-13	532396	TRUE	9.52758e-05	50.7291	64.7912
rs56143236	T	C	0.0120174	0.256429	3	157020444	0.00219428	1.40001e-08	532396	TRUE	5.63349e-05	29.9941	64.7912
rs56161855	T	A	0.023922	0.132734	17	46288649	0.00283515	5.00035e-17	532396	TRUE	0.000133706	71.1936	64.7912
rs56211164	A	G	-0.0121209	0.239774	7	158016764	0.00224608	1.89998e-08	532396	TRUE	5.46967e-05	29.1218	64.7912
rs57636386	C	T	-0.0424548	0.083662	18	58048295	0.00348359	5.19996e-34	532396	TRUE	0.000278897	148.524	64.7912
rs57989773	C	T	0.0153918	0.244673	6	100629078	0.00229705	6.09958e-11	532396	TRUE	8.4327e-05	44.899	64.7912
rs58862095	T	C	-0.0225517	0.419731	7	75081418	0.00194762	3.29989e-31	532396	TRUE	0.000251771	134.075	64.7912
rs59227842	G	A	0.0229843	0.311403	11	43692423	0.00208999	9.3994e-29	532396	TRUE	0.000227112	120.941	64.7912
rs597539	G	C	0.0126434	0.314618	11	68601974	0.0020692	6.80002e-10	532396	FALSE	7.01225e-05	37.3354	64.7912
rs6000329	A	G	-0.0116332	0.560503	22	36959219	0.00198561	8.99995e-09	532396	TRUE	6.44685e-05	34.3249	64.7912
rs6023649	G	A	-0.0148445	0.742498	20	53470583	0.00223656	5.79963e-11	532396	TRUE	8.27369e-05	44.0523	64.7912
rs6138524	T	A	0.016759	0.207241	20	25150535	0.00238833	4.10015e-12	532396	TRUE	9.24768e-05	49.2386	64.7912
rs6142059	C	T	0.0137647	0.492684	20	32544327	0.00192966	2.90001e-13	532396	TRUE	9.55643e-05	50.8827	64.7912
rs61813324	T	C	0.028448	0.135797	1	156049877	0.00282604	7.29962e-24	532396	TRUE	0.000190296	101.332	64.7912
rs61828641	A	G	0.0226429	0.109101	1	174321997	0.00306166	1.69981e-13	532396	TRUE	0.000102724	54.6951	64.7912
rs61903695	G	A	0.014945	0.255165	11	89922417	0.00220365	5.10035e-12	532396	TRUE	8.63842e-05	45.9944	64.7912
rs61969510	C	T	0.0158259	0.279266	13	86484025	0.0021627	6.00067e-13	532396	TRUE	0.000100569	53.5479	64.7912
rs61992671	G	A	-0.0174396	0.492333	14	101531854	0.00200997	1.10002e-17	532396	TRUE	0.000141383	75.2822	64.7912
rs62007782	A	G	-0.0161401	0.265176	15	78029797	0.00217781	5.90065e-14	532396	TRUE	0.000103156	54.9251	64.7912
rs62058023	C	T	0.0158115	0.13409	17	55336891	0.00283265	4.20001e-08	532396	TRUE	5.85194e-05	31.1572	64.7912
rs62107261	C	T	-0.0925382	0.048326	2	422144	0.00445924	4.10015e-97	532396	TRUE	0.000808229	430.644	64.7912
rs62190049	C	G	-0.0109299	0.39069	2	182566998	0.00197036	2.19999e-08	532396	TRUE	5.77938e-05	30.7709	64.7912
rs62190394	T	C	0.0171349	0.316877	2	230624929	0.00205116	2.09991e-16	532396	TRUE	0.000131061	69.7851	64.7912
rs62246311	A	G	0.0228787	0.102357	3	9498143	0.00315315	1.99986e-13	532396	TRUE	9.88771e-05	52.6468	64.7912
rs62379271	G	T	0.0120408	0.578875	5	105870033	0.00194555	2.99999e-10	532396	TRUE	7.19382e-05	38.3022	64.7912
rs6265	T	C	-0.0403447	0.188647	11	27679916	0.00245205	9.20026e-61	532396	TRUE	0.000508228	270.715	64.7912
rs6444950	A	G	0.0145306	0.237322	3	170602073	0.00224833	5.19996e-11	532396	TRUE	7.84473e-05	41.7682	64.7912
rs6445258	C	T	-0.0139585	0.792095	3	62112198	0.00235531	2e-09	532396	TRUE	6.59657e-05	35.122	64.7912
rs6445264	A	G	0.0122439	0.667458	3	62354425	0.00212758	2.69998e-09	532396	TRUE	6.22022e-05	33.1182	64.7912
rs6448733	G	A	0.0135728	0.365884	4	31028190	0.00202381	2.39994e-11	532396	TRUE	8.4475e-05	44.9778	64.7912
rs6474856	T	C	-0.0120854	0.640652	9	14768160	0.0020107	4e-09	532396	TRUE	6.78521e-05	36.1265	64.7912
rs6500208	A	G	0.0145627	0.206493	16	49011249	0.00237934	1.29999e-09	532396	TRUE	7.03567e-05	37.4601	64.7912
rs6502482	G	C	0.0132667	0.561367	17	15899241	0.00193942	1.9002e-11	532396	FALSE	8.78839e-05	46.793	64.7912
rs6536575	C	T	0.0131888	0.519018	4	162091639	0.00191862	5.79963e-12	532396	TRUE	8.87481e-05	47.2532	64.7912
rs6542924	A	C	-0.0179702	0.682785	2	100893113	0.00206183	7.10068e-19	532396	TRUE	0.00014266	75.9624	64.7912
rs6561937	A	T	-0.01419	0.753308	13	58257667	0.0022378	1.2e-10	532396	TRUE	7.55187e-05	40.2088	64.7912
rs6567160	C	T	0.0542686	0.232618	18	57829135	0.0022763	1.79887e-126	532396	TRUE	0.00106645	568.377	64.7912
rs6575340	A	G	0.0206865	0.636098	14	94023972	0.00200317	1.20005e-25	532396	TRUE	0.00020027	106.644	64.7912
rs6583310	C	G	0.0132039	0.43855	3	196170985	0.00193354	7.70016e-12	532396	FALSE	8.75841e-05	46.6333	64.7912
rs6594682	T	C	0.0116367	0.42242	5	112444220	0.00194562	1.09999e-09	532396	TRUE	6.71861e-05	35.7719	64.7912
rs6604866	C	G	-0.0172952	0.565305	1	74992546	0.00192477	1.50003e-19	532396	FALSE	0.000151633	80.7406	64.7912
rs66615128	C	G	-0.013904	0.215665	15	92561941	0.00233935	1.5e-09	532396	TRUE	6.63476e-05	35.3254	64.7912
rs66679256	T	C	0.014705	0.445771	4	18351898	0.00193152	8.19974e-15	532396	TRUE	0.000108855	57.9602	64.7912
rs6682438	C	T	0.0123749	0.673136	1	33784146	0.00203443	1.89998e-09	532396	TRUE	6.94917e-05	36.9995	64.7912
rs6697083	T	A	0.0114149	0.403893	1	85887775	0.00208153	4.90004e-08	532396	FALSE	5.64832e-05	30.073	64.7912
rs6705567	C	T	-0.0147751	0.376102	2	55320173	0.0019826	3.59998e-14	532396	TRUE	0.000104306	55.5378	64.7912
rs6706169	A	G	-0.0123691	0.235273	2	166281132	0.00225284	1.5e-08	532396	TRUE	5.66182e-05	30.1449	64.7912
rs6710091	G	C	-0.0113725	0.348501	2	239597	0.00200006	4e-09	532396	TRUE	6.07246e-05	32.3314	64.7912
rs6713781	C	G	-0.0130184	0.401309	2	40291940	0.00196404	1.50003e-11	532396	TRUE	8.25171e-05	43.9352	64.7912
rs672313	A	G	-0.0171507	0.212128	1	195142845	0.00234245	1.10002e-13	532396	TRUE	0.00010068	53.607	64.7912
rs6725931	T	C	0.019811	0.848244	2	220205146	0.00266267	6.4003e-14	532396	TRUE	0.000103968	55.3575	64.7912
rs67272968	G	A	-0.0160161	0.188776	14	40845125	0.00246517	2.70023e-11	532396	TRUE	7.92776e-05	42.2103	64.7912
rs6744646	G	A	0.0566218	0.828453	2	628504	0.00252825	8.70964e-113	532396	TRUE	0.000941204	501.563	64.7912
rs6752378	A	C	0.0338571	0.486186	2	25150116	0.00190891	1.10002e-71	532396	TRUE	0.000590524	314.577	64.7912
rs680071	C	T	0.0169141	0.880656	11	103088414	0.00295936	1.29999e-08	532396	TRUE	6.13537e-05	32.6663	64.7912
rs6909685	T	C	-0.0147096	0.326626	6	97753952	0.00205263	1.39991e-12	532396	TRUE	9.64503e-05	51.3545	64.7912
rs6922607	G	A	0.0139516	0.189856	6	142703483	0.00244117	2.5e-08	532396	TRUE	6.13466e-05	32.6626	64.7912
rs6938973	C	T	0.0181625	0.60123	6	98421721	0.00195995	4.49987e-21	532396	TRUE	0.000161271	85.8736	64.7912
rs6950388	A	G	0.0143021	0.795627	7	1270699	0.00238011	9.69996e-10	532396	TRUE	6.78174e-05	36.108	64.7912
rs6962980	C	A	-0.0164094	0.55654	7	113452183	0.00192995	4.40048e-17	532396	TRUE	0.000135769	72.2922	64.7912
rs698147	G	A	-0.0125664	0.543503	5	3513485	0.00192515	1.9002e-11	532396	TRUE	8.00245e-05	42.608	64.7912
rs6998660	G	A	0.0110651	0.452585	8	143373972	0.0019303	6.49995e-09	532396	TRUE	6.17162e-05	32.8594	64.7912
rs7024334	G	T	-0.0127382	0.779198	9	109072075	0.00231432	1.29999e-08	532396	TRUE	5.68997e-05	30.2948	64.7912
rs7034554	G	A	-0.0143124	0.373686	9	37081301	0.00198271	4.49987e-13	532396	TRUE	9.78654e-05	52.1081	64.7912
rs7038943	C	T	-0.013402	0.338488	9	120377178	0.00202798	1.29987e-11	532396	TRUE	8.20241e-05	43.6727	64.7912
rs7038966	T	C	0.0135059	0.411405	9	73777777	0.00196051	1.99986e-12	532396	TRUE	8.91324e-05	47.4578	64.7912
rs704061	C	T	0.0152705	0.454775	12	89771903	0.00192761	7.29962e-16	532396	TRUE	0.000117864	62.7576	64.7912
rs7070670	T	C	-0.0116127	0.328147	10	61842645	0.00205632	1.2e-08	532396	TRUE	5.98996e-05	31.8921	64.7912
rs7096249	A	G	0.0122487	0.346403	10	104618524	0.00201779	2.80001e-09	532396	TRUE	6.92091e-05	36.8491	64.7912
rs7115013	T	C	-0.0127172	0.442667	11	43934592	0.00193548	4.40048e-11	532396	TRUE	8.10841e-05	43.1722	64.7912
rs7124681	A	C	0.0257954	0.408423	11	47529947	0.0019568	9.30037e-40	532396	TRUE	0.000326299	173.776	64.7912
rs7132908	A	G	0.0293526	0.384578	12	50263148	0.00197356	4.60045e-51	532396	TRUE	0.000415315	221.203	64.7912
rs7162533	C	T	0.0145663	0.433479	15	46586095	0.00194382	2.99985e-14	532396	TRUE	0.000105464	56.1545	64.7912
rs7171864	A	G	0.0149763	0.660171	15	73227249	0.00204207	1.80011e-13	532396	TRUE	0.000101016	53.7856	64.7912
rs7201895	A	G	-0.0150043	0.354259	16	407723	0.00201818	4.30031e-14	532396	TRUE	0.000103808	55.2726	64.7912
rs7206790	G	C	0.0600958	0.467613	16	53797908	0.00193851	1e-200	532396	FALSE	0.00180191	961.06	64.7912
rs7218014	C	T	0.0188576	0.197125	17	65832016	0.0024212	1.99986e-15	532396	TRUE	0.000113927	60.661	64.7912
rs7232171	T	G	0.013249	0.582724	18	31251221	0.00195071	1.50003e-11	532396	TRUE	8.6638e-05	46.1295	64.7912
rs7259070	C	T	0.0226076	0.596469	19	47562509	0.00197988	2.29985e-30	532396	TRUE	0.000244844	130.386	64.7912
rs72634826	A	G	-0.0199809	0.260093	1	1601052	0.00220625	4.79954e-20	532396	TRUE	0.000154035	82.0199	64.7912
rs72740698	G	A	-0.0129824	0.281664	5	27188816	0.00214042	1.7e-09	532396	TRUE	6.90951e-05	36.7884	64.7912
rs72749744	A	G	-0.0477815	0.018767	15	62291924	0.00709875	1.80011e-11	532396	TRUE	8.50911e-05	45.3058	64.7912
rs72817412	T	C	-0.0256312	0.048141	16	89141490	0.00455335	7.00003e-09	532396	TRUE	5.95135e-05	31.6865	64.7912
rs72828935	C	G	0.0173133	0.282798	10	126587488	0.00213786	2.70023e-16	532396	TRUE	0.000123172	65.5842	64.7912
rs72892910	T	G	0.0390886	0.172221	6	50816887	0.00254546	6.70039e-54	532396	TRUE	0.000442732	235.812	64.7912
rs72976986	A	G	-0.0220969	0.189988	19	4050424	0.00247738	2.70023e-19	532396	TRUE	0.000149409	79.5565	64.7912
rs73124396	C	T	-0.0146755	0.205162	7	71579606	0.0023817	3.09999e-10	532396	TRUE	7.13093e-05	37.9673	64.7912
rs73213484	T	A	-0.0206867	0.140982	4	28489339	0.00275855	2.70023e-13	532396	TRUE	0.000105619	56.2366	64.7912
rs7323	C	G	-0.0172298	0.281157	13	28009031	0.00213955	4.79954e-15	532396	TRUE	0.000121795	64.8506	64.7912
rs73601548	T	C	0.0180319	0.114465	10	18549889	0.00302615	1.79999e-09	532396	TRUE	6.66866e-05	35.5059	64.7912
rs73985439	C	A	0.0125669	0.307376	2	212299249	0.00207069	1.29999e-09	532396	TRUE	6.91769e-05	36.8319	64.7912
rs7442137	T	C	-0.0119452	0.634553	4	80718632	0.00199331	7.69999e-10	532396	TRUE	6.74486e-05	35.9117	64.7912
rs7442885	G	C	-0.0233892	0.213287	5	87682877	0.00234912	1.20005e-22	532396	TRUE	0.000186168	99.1331	64.7912
rs7498665	G	A	0.0261824	0.400205	16	28883241	0.00196224	9.70063e-41	532396	TRUE	0.000334299	178.038	64.7912
rs7518221	C	T	-0.0122934	0.64723	1	225561346	0.00199897	1e-09	532396	TRUE	7.10339e-05	37.8207	64.7912
rs752590	G	A	0.0127707	0.210166	2	113972945	0.0023387	2.39999e-08	532396	TRUE	5.60043e-05	29.818	64.7912
rs75631642	C	T	0.0135602	0.218733	4	18049216	0.00237201	7.49998e-09	532396	TRUE	6.13815e-05	32.6812	64.7912
rs75641275	C	A	0.019534	0.143238	1	98327133	0.00272764	1.20005e-12	532396	TRUE	9.63234e-05	51.2869	64.7912
rs7568228	C	G	-0.0123935	0.526971	2	236848488	0.00190911	4.90004e-11	532396	FALSE	7.91511e-05	42.1429	64.7912
rs760644	A	G	-0.014888	0.819739	1	171509327	0.00248122	8.70001e-09	532396	TRUE	6.76204e-05	36.0032	64.7912
rs7619139	A	T	0.0148354	0.58888	3	25110415	0.0019476	1.39991e-14	532396	TRUE	0.000108972	58.0226	64.7912
rs76267866	T	A	0.016358	0.206521	3	70540347	0.00236351	4.40048e-12	532396	TRUE	8.99646e-05	47.9009	64.7912
rs7633365	A	G	-0.0143177	0.153412	3	156330873	0.00265725	4.39997e-08	532396	TRUE	5.45285e-05	29.0322	64.7912
rs7637852	G	A	-0.0129601	0.703561	3	44041777	0.00209323	6.19998e-10	532396	TRUE	7.19974e-05	38.3337	64.7912
rs765875	T	C	-0.0124348	0.489544	6	143185683	0.00191838	4.19952e-11	532396	TRUE	7.89113e-05	42.0152	64.7912
rs76638898	A	G	-0.0359599	0.024277	10	21099584	0.00642938	2.90001e-08	532396	TRUE	5.87541e-05	31.2822	64.7912
rs7749708	T	C	0.0147625	0.293367	6	153375907	0.00211125	2.09991e-12	532396	TRUE	9.1826e-05	48.8921	64.7912
rs7761673	A	T	-0.0152658	0.219727	6	70357368	0.00232179	1.09999e-10	532396	TRUE	8.11939e-05	43.2306	64.7912
rs7774	A	C	0.0143809	0.310026	17	4801163	0.00209172	2.60016e-12	532396	TRUE	8.87752e-05	47.2676	64.7912
rs7776021	A	G	0.0119457	0.287456	6	73742152	0.00211901	1e-08	532396	TRUE	5.96893e-05	31.7801	64.7912
rs778094	A	G	-0.0175127	0.576606	2	147903802	0.00193177	4.30031e-20	532396	TRUE	0.000154345	82.1852	64.7912
rs77927866	A	G	0.0131447	0.312302	12	133487774	0.00208356	2.19999e-10	532396	TRUE	7.47519e-05	39.8004	64.7912
rs779655	C	G	0.0183994	0.728901	5	170495158	0.00215432	3.10027e-18	532396	TRUE	0.000136991	72.9433	64.7912
rs7802342	G	T	0.0122593	0.288355	7	137435925	0.00211699	1.29999e-09	532396	TRUE	6.29842e-05	33.5345	64.7912
rs7828631	T	C	0.0176218	0.109635	8	132875320	0.00307688	7.49998e-09	532396	TRUE	6.16053e-05	32.8003	64.7912
rs784257	C	T	0.0170235	0.812578	18	53397199	0.00247665	1.69981e-11	532396	TRUE	8.8735e-05	47.2462	64.7912
rs78605811	C	A	-0.0329443	0.054067	3	83631491	0.00430743	2.29985e-14	532396	TRUE	0.000109861	58.4955	64.7912
rs78686130	T	C	-0.0120571	0.313544	8	4128311	0.00208387	5.69994e-09	532396	TRUE	6.28756e-05	33.4767	64.7912
rs7873003	C	T	-0.0159945	0.680089	9	96392945	0.00206875	1.10002e-14	532396	TRUE	0.000112264	59.7756	64.7912
rs788163	C	A	0.013699	0.275606	2	172931559	0.00214084	1.40001e-10	532396	TRUE	7.69026e-05	40.9456	64.7912
rs7893571	T	G	0.0139566	0.665628	10	16750129	0.00204009	8.99912e-12	532396	TRUE	8.78998e-05	46.8014	64.7912
rs79186842	G	A	-0.0209216	0.146605	20	47689036	0.00273505	4.00037e-14	532396	TRUE	0.000109895	58.5137	64.7912
rs7924036	T	G	-0.0132044	0.503449	10	65191645	0.00192036	1.39991e-12	532396	TRUE	8.87971e-05	47.2792	64.7912
rs7925100	A	G	0.0137098	0.396229	11	118941596	0.00196196	9.3994e-12	532396	TRUE	9.1708e-05	48.8293	64.7912
rs7942037	C	G	-0.0174234	0.360347	11	30430332	0.00199698	9.3994e-19	532396	TRUE	0.000142962	76.1232	64.7912
rs7944782	G	T	0.0154735	0.51004	11	130795698	0.00192924	1.39991e-15	532396	TRUE	0.000120814	64.3284	64.7912
rs7946756	A	T	0.0136424	0.630523	11	851623	0.002003	3.80014e-11	532396	TRUE	8.71259e-05	46.3893	64.7912
rs7951796	A	G	-0.012564	0.420065	11	69296607	0.00196139	1.2e-10	532396	TRUE	7.70654e-05	41.0323	64.7912
rs799449	T	C	0.0148436	0.557398	7	44784697	0.00193733	5.00035e-15	532396	TRUE	0.000110253	58.7043	64.7912
rs79966207	C	T	0.0148195	0.176026	22	50722408	0.00253397	2.30001e-09	532396	TRUE	6.42394e-05	34.2029	64.7912
rs7996639	A	G	0.0147807	0.448634	13	97019090	0.00194832	7.00003e-15	532396	TRUE	0.000108091	57.553	64.7912
rs8024137	T	A	0.015542	0.848023	15	35837297	0.00268965	3.29997e-09	532396	TRUE	6.27134e-05	33.3903	64.7912
rs8025516	G	T	-0.0154438	0.645693	15	95271872	0.00201663	1e-14	532396	TRUE	0.000110147	58.6481	64.7912
rs8112818	G	A	-0.0201737	0.400386	19	18812785	0.00196928	5.60015e-25	532396	TRUE	0.000197077	104.943	64.7912
rs815163	C	T	-0.015407	0.562933	1	190294726	0.00192281	1.20005e-15	532396	TRUE	0.00012058	64.204	64.7912
rs845084	A	G	0.0164274	0.258328	10	125220036	0.00220195	5.19996e-14	532396	TRUE	0.00010453	55.6572	64.7912
rs852042	G	A	-0.0127478	0.758723	20	17091233	0.00224871	1.29999e-08	532396	TRUE	6.03591e-05	32.1367	64.7912
rs862320	T	C	-0.0229755	0.409857	16	69651866	0.00195438	4.30031e-33	532396	TRUE	0.000259516	138.201	64.7912
rs864789	G	C	0.0136784	0.203507	5	167358292	0.00239015	1.6e-08	532396	TRUE	6.15118e-05	32.7506	64.7912
rs869400	G	T	0.0300953	0.814941	3	185826740	0.00246649	2.39994e-33	532396	TRUE	0.000279565	148.88	64.7912
rs871998	C	T	0.0105876	0.46257	9	127057420	0.00192714	1.09999e-08	532396	TRUE	5.66903e-05	30.1833	64.7912
rs900144	T	C	0.0168892	0.566605	11	13294268	0.00193549	1e-18	532396	TRUE	0.000143001	76.1438	64.7912
rs923994	G	A	-0.0131556	0.782969	4	67802992	0.00233261	8.19993e-09	532396	TRUE	5.97415e-05	31.8079	64.7912
rs9277990	G	A	0.0193448	0.186363	6	33308607	0.00256927	3.59998e-14	532396	TRUE	0.00010647	56.6901	64.7912
rs9294260	A	G	0.0145811	0.476668	6	83433228	0.00193069	1.9002e-14	532396	TRUE	0.000107121	57.0366	64.7912
rs935166	A	G	-0.0170148	0.506872	2	26949366	0.00190811	6.79986e-19	532396	TRUE	0.00014933	79.5143	64.7912
rs9366863	C	T	-0.0285762	0.672278	6	34688946	0.00204334	2.60016e-45	532396	TRUE	0.000367226	195.581	64.7912
rs9375702	T	C	-0.0114904	0.691191	6	130384187	0.00207613	1.7e-08	532396	TRUE	5.75309e-05	30.6309	64.7912
rs9378999	C	T	0.0121518	0.659219	6	5979069	0.00203118	3.29997e-09	532396	TRUE	6.72234e-05	35.7917	64.7912
rs9435731	A	C	-0.0116296	0.519466	1	17306029	0.00190916	5.39995e-10	532396	TRUE	6.96915e-05	37.1059	64.7912
rs9463511	A	G	-0.0148031	0.295199	6	13178259	0.00210396	6.79986e-12	532396	TRUE	9.29727e-05	49.5027	64.7912
rs9478496	C	T	0.0175505	0.164291	6	154333183	0.00259644	9.30037e-12	532396	TRUE	8.58125e-05	45.69	64.7912
rs9571687	A	C	-0.0126929	0.329168	13	67472713	0.00204942	2.30001e-10	532396	TRUE	7.20433e-05	38.3582	64.7912
rs9584870	C	T	-0.0124504	0.365948	13	99245866	0.00203227	1.40001e-09	532396	TRUE	7.04918e-05	37.532	64.7912
rs9636202	A	G	-0.0180417	0.266996	19	18449238	0.00218454	9.70063e-17	532396	TRUE	0.000128099	68.2077	64.7912
rs9674487	G	C	0.166299	0.001338	17	80191995	0.0277754	1.29999e-09	532396	TRUE	6.73278e-05	35.8473	64.7912
rs9830592	A	C	0.015486	0.582486	3	104631603	0.00193894	2.90001e-15	532396	TRUE	0.000119802	63.7893	64.7912
rs9843653	C	T	0.0276498	0.512102	3	49920571	0.00191651	3.69999e-48	532396	TRUE	0.000390802	208.142	64.7912
rs9851777	C	T	0.0246851	0.88489	3	88267467	0.00299504	9.49948e-17	532396	TRUE	0.000127578	67.9302	64.7912
rs9854637	A	G	0.0126981	0.290636	3	107406630	0.00211524	2.19999e-09	532396	TRUE	6.76852e-05	36.0377	64.7912
rs9876664	T	G	-0.0180472	0.375387	3	85806313	0.00197744	2.09991e-20	532396	TRUE	0.000156426	83.2936	64.7912
rs9888533	T	C	0.012773	0.538351	13	107854612	0.00196135	8.9002e-11	532396	TRUE	7.96538e-05	42.4106	64.7912
rs9917946	G	T	-0.012387	0.404777	4	65651232	0.00196112	2.30001e-10	532396	TRUE	7.49302e-05	39.8954	64.7912
rs9926784	C	T	-0.0243992	0.184326	16	19941968	0.002474	7.59976e-24	532396	TRUE	0.000182658	97.2636	64.7912
rs9951619	G	T	0.0153225	0.767715	18	56882326	0.00229204	9.79941e-12	532396	TRUE	8.39351e-05	44.6903	64.7912
rs9955040	T	A	0.0154183	0.25138	18	63349078	0.00222055	1.39991e-12	532396	TRUE	9.05478e-05	48.2115	64.7912
rs9955276	T	C	0.0207338	0.144379	18	1839339	0.00274889	1.39991e-14	532396	TRUE	0.000106847	56.8907	64.7912
rs9991259	A	G	0.012775	0.633001	4	112686354	0.0019883	6.00067e-11	532396	TRUE	7.75335e-05	41.2816	64.7912

## Sheet: Table S3
Table S3. The detail SNP results of BFP
SNP	effect_allele.exposure	other_allele.exposure	beta.exposure	eaf.exposure	pos.exposure	se.exposure	samplesize.exposure	pval.exposure	mr_keep	R2	f	meanf
rs10050620	T	C	-0.0103073	0.325382	63927239	0.00164616	454633	3.79997e-10	TRUE	8.62278e-05	39.2052	58.0849
rs10071339	G	C	-0.00895628	0.367972	178505013	0.00159694	454633	2e-08	TRUE	6.9181e-05	31.454	58.0849
rs10100245	A	G	0.0152146	0.564497	77226919	0.00155645	454633	1.39991e-22	TRUE	0.000210135	95.554	58.0849
rs10116857	A	C	-0.0219296	0.061826	16595649	0.00320576	454633	7.89951e-12	TRUE	0.000102919	46.7948	58.0849
rs1013293	A	G	-0.0139271	0.430286	62570321	0.00155866	454633	4.10015e-19	TRUE	0.000175583	79.8393	58.0849
rs10146997	G	A	0.018731	0.221871	79945162	0.00185697	454633	6.29941e-24	TRUE	0.000223745	101.744	58.0849
rs10175266	G	A	0.0125399	0.368852	36784987	0.00159364	454633	3.59998e-15	TRUE	0.000136172	61.9164	58.0849
rs10187101	T	C	-0.010248	0.363611	50742227	0.00159844	454633	1.40001e-10	TRUE	9.04035e-05	41.104	58.0849
rs10209821	T	C	0.0123638	0.342612	228980358	0.0016188	454633	2.19989e-14	TRUE	0.000128292	58.3332	58.0849
rs10210468	C	T	-0.00924733	0.464382	165377103	0.00156198	454633	3.2e-09	TRUE	7.70881e-05	35.0493	58.0849
rs10245306	C	G	0.00917484	0.685981	158029340	0.00167492	454633	4.30002e-08	TRUE	6.59962e-05	30.0059	58.0849
rs10259620	G	A	-0.0139877	0.787159	27202289	0.00189659	454633	1.59993e-13	TRUE	0.000119628	54.3931	58.0849
rs1038088	G	T	0.0125471	0.519335	28074563	0.00154189	454633	4.00037e-16	TRUE	0.000145632	66.2183	58.0849
rs10423928	A	T	-0.0232502	0.194436	46182304	0.00194747	454633	7.39946e-33	TRUE	0.000313411	142.531	58.0849
rs10496731	G	T	-0.0115311	0.374905	135597628	0.00158686	454633	3.69999e-13	TRUE	0.000116132	52.8035	58.0849
rs10505836	C	A	0.0128411	0.860003	19288508	0.00223802	454633	9.59997e-09	TRUE	7.24076e-05	32.9211	58.0849
rs10510025	T	C	0.0129238	0.24708	118650996	0.00179232	454633	5.60015e-13	TRUE	0.000114351	51.9933	58.0849
rs10513935	A	G	-0.00942576	0.301501	1660497	0.00168416	454633	2.19999e-08	TRUE	6.8893e-05	31.3231	58.0849
rs1056441	C	T	0.0120757	0.675301	62370349	0.0016495	454633	2.49977e-13	TRUE	0.000117871	53.5942	58.0849
rs10756798	T	C	-0.0140265	0.642437	16739763	0.00160866	454633	2.80027e-18	TRUE	0.0001672	76.0271	58.0849
rs10788497	C	G	0.0103873	0.499616	88127995	0.00154427	454633	1.69981e-11	FALSE	9.95072e-05	45.2436	58.0849
rs10799778	G	T	-0.0130789	0.833671	23313353	0.00206635	454633	2.5e-10	TRUE	8.81121e-05	40.062	58.0849
rs10854853	T	G	0.0104441	0.456784	48874412	0.00155077	454633	1.59993e-11	TRUE	9.97569e-05	45.3571	58.0849
rs1086103	A	C	-0.021384	0.045775	145920099	0.00368848	454633	6.69993e-09	TRUE	7.39248e-05	33.611	58.0849
rs10867315	A	G	-0.0111522	0.190594	81574729	0.00196791	454633	1.5e-08	TRUE	7.06348e-05	32.1151	58.0849
rs10896012	C	T	0.0115223	0.217394	65278461	0.00187372	454633	7.79992e-10	TRUE	8.3171e-05	37.8153	58.0849
rs10938397	G	A	0.0201696	0.4343	45182527	0.00155596	454633	1.99986e-38	TRUE	0.000369468	168.033	58.0849
rs10959841	C	T	-0.00911255	0.387368	11469190	0.00158643	454633	9.20005e-09	TRUE	7.25681e-05	32.9941	58.0849
rs10999460	T	C	0.016885	0.265521	72428283	0.00175383	454633	6.09958e-22	TRUE	0.000203834	92.6884	58.0849
rs11012732	G	A	0.0166039	0.331719	21830104	0.00163819	454633	3.80014e-24	TRUE	0.000225909	102.728	58.0849
rs11030016	T	C	0.0132564	0.739777	27487992	0.001761	454633	5.19996e-14	TRUE	0.000124629	56.667	58.0849
rs11030108	G	A	-0.0185028	0.679962	27695464	0.00165098	454633	3.80014e-29	TRUE	0.000276192	125.6	58.0849
rs11062595	G	C	-0.0153041	0.09222	3367760	0.00266658	454633	9.49992e-09	TRUE	7.24459e-05	32.9385	58.0849
rs11079849	T	C	-0.0130416	0.328562	47090785	0.00164632	454633	2.29985e-15	TRUE	0.000138011	62.7525	58.0849
rs11105842	A	G	-0.0101643	0.367542	91243910	0.00160647	454633	2.5e-10	TRUE	8.80462e-05	40.032	58.0849
rs11122450	G	T	-0.0101571	0.611689	230301811	0.00157943	454633	1.29999e-10	TRUE	9.09574e-05	41.3558	58.0849
rs11129660	T	C	0.0110275	0.209783	35695961	0.00189369	454633	5.80003e-09	TRUE	7.45835e-05	33.9105	58.0849
rs11150745	G	A	-0.0126783	0.317696	78757626	0.00166019	454633	2.19989e-14	TRUE	0.00012826	58.3183	58.0849
rs11165643	T	C	0.0146762	0.590144	96924097	0.00156269	454633	5.90065e-21	TRUE	0.000193971	88.2023	58.0849
rs11205303	C	T	0.018328	0.406646	149906413	0.00156672	454633	1.29987e-31	TRUE	0.000300923	136.85	58.0849
rs11208779	C	G	0.010317	0.528878	66417145	0.00154445	454633	2.39994e-11	FALSE	9.81422e-05	44.6228	58.0849
rs11222371	T	C	0.0118153	0.409234	130745719	0.00156853	454633	5.00035e-14	TRUE	0.000124793	56.7416	58.0849
rs11245344	T	C	0.00937385	0.571137	126418782	0.00156054	454633	1.89998e-09	TRUE	7.9358e-05	36.0815	58.0849
rs112852122	A	G	-0.0164403	0.157829	47498117	0.00215064	454633	2.09991e-14	TRUE	0.000128519	58.4362	58.0849
rs11343	G	T	0.00867343	0.561331	19279464	0.00158474	454633	4.39997e-08	TRUE	6.58834e-05	29.9546	58.0849
rs113503736	G	T	-0.0102974	0.223372	19204890	0.00185568	454633	2.90001e-08	TRUE	6.77265e-05	30.7927	58.0849
rs113941571	T	C	0.0209909	0.078721	52268996	0.00297573	454633	1.69981e-12	TRUE	0.000109438	49.7592	58.0849
rs114295766	T	A	-0.0195859	0.069527	99356361	0.00321452	454633	1.09999e-09	TRUE	8.16504e-05	37.1238	58.0849
rs11538	G	A	0.0121586	0.171838	18220831	0.00204591	454633	2.80001e-09	TRUE	7.76782e-05	35.3177	58.0849
rs11619393	C	T	0.0146332	0.144968	20262266	0.00219293	454633	2.49977e-11	TRUE	9.79322e-05	44.5274	58.0849
rs11619722	C	T	-0.0108221	0.300933	27998600	0.00168444	454633	1.29999e-10	TRUE	9.07845e-05	41.2772	58.0849
rs11664106	T	A	0.010994	0.373948	2846812	0.00163476	454633	1.80011e-11	TRUE	9.94716e-05	45.2274	58.0849
rs11664848	G	C	0.00965173	0.659616	42575661	0.00163558	454633	3.59998e-09	TRUE	7.65901e-05	34.8229	58.0849
rs11666808	C	T	-0.0177091	0.625293	18383506	0.00160075	454633	1.9002e-28	TRUE	0.000269134	122.389	58.0849
rs117176448	G	C	0.0172978	0.096175	27261138	0.00261256	454633	3.59998e-11	TRUE	9.64154e-05	43.8377	58.0849
rs11782074	T	G	0.0106691	0.383624	142617096	0.00161125	454633	3.59998e-11	TRUE	9.64333e-05	43.8458	58.0849
rs11786089	G	A	0.0112967	0.459661	21975521	0.00154993	454633	3.10027e-13	TRUE	0.000116833	53.1223	58.0849
rs11852419	T	A	0.0106498	0.261669	41456374	0.00175622	454633	1.29999e-09	TRUE	8.08777e-05	36.7725	58.0849
rs11855853	T	C	-0.0103933	0.269414	78012618	0.00174766	454633	2.69998e-09	TRUE	7.77854e-05	35.3664	58.0849
rs11866219	C	A	-0.0158787	0.583787	69549749	0.00158501	454633	1.29987e-23	TRUE	0.000220703	100.361	58.0849
rs12042959	G	A	-0.0145771	0.143917	243533273	0.00220294	454633	3.69999e-11	TRUE	9.63017e-05	43.786	58.0849
rs12053559	G	T	0.00856437	0.471201	138416391	0.00154317	454633	2.90001e-08	TRUE	6.77443e-05	30.8008	58.0849
rs12072739	G	A	0.0134145	0.224584	98315893	0.00184627	454633	3.69999e-13	TRUE	0.000116104	52.7906	58.0849
rs12103006	G	A	0.0104802	0.569085	24726237	0.00155885	454633	1.80011e-11	TRUE	9.94091e-05	45.199	58.0849
rs12204724	T	C	0.00925634	0.302316	116532430	0.00168026	454633	3.59998e-08	TRUE	6.67476e-05	30.3476	58.0849
rs1229984	C	T	0.0310059	0.972781	100239319	0.00467505	454633	3.29989e-11	TRUE	9.67416e-05	43.986	58.0849
rs12333760	C	T	-0.0121202	0.165167	99185406	0.00208123	454633	5.80003e-09	TRUE	7.45909e-05	33.9139	58.0849
rs12375196	A	C	0.0102996	0.424277	103416541	0.00156914	454633	5.19996e-11	TRUE	9.47579e-05	43.0839	58.0849
rs12376870	A	G	-0.0110309	0.237663	117890567	0.00181676	454633	1.29999e-09	TRUE	8.10831e-05	36.8659	58.0849
rs12402939	C	A	-0.0101759	0.392363	150615094	0.00157772	454633	1.09999e-10	TRUE	9.14924e-05	41.5991	58.0849
rs12419272	G	C	0.0206723	0.056932	117015516	0.00333136	454633	5.49997e-10	TRUE	8.46909e-05	38.5064	58.0849
rs12432026	G	T	0.00996462	0.540113	75282116	0.00154621	454633	1.2e-10	TRUE	9.13448e-05	41.532	58.0849
rs12435249	C	G	-0.0098795	0.591462	30090917	0.00157228	454633	3.29997e-10	TRUE	8.68383e-05	39.4828	58.0849
rs12441543	A	G	0.0114053	0.287112	31689543	0.0017089	454633	2.49977e-11	TRUE	9.79663e-05	44.5429	58.0849
rs12459965	T	C	-0.0126806	0.267624	18452195	0.00174938	454633	4.19952e-13	TRUE	0.000115558	52.5423	58.0849
rs12462975	A	G	0.0123462	0.32959	30272202	0.00165332	454633	8.19974e-14	TRUE	0.000122642	55.7636	58.0849
rs12475388	A	G	-0.00988584	0.485685	27039792	0.00154662	454633	1.6e-10	TRUE	8.98587e-05	40.8562	58.0849
rs12538435	G	A	-0.0109846	0.261821	71437104	0.00175319	454633	3.69999e-10	TRUE	8.634e-05	39.2562	58.0849
rs12619178	T	C	-0.0144544	0.400829	100838157	0.0015682	454633	2.99985e-20	TRUE	0.000186834	84.9562	58.0849
rs12628603	A	G	-0.00959714	0.617054	38119213	0.00159107	454633	1.6e-09	TRUE	8.0022e-05	36.3834	58.0849
rs12639116	T	C	-0.0161252	0.096558	62434127	0.00262251	454633	7.79992e-10	TRUE	8.31532e-05	37.8072	58.0849
rs12658319	T	C	0.0107194	0.299121	153551892	0.0016852	454633	2e-10	TRUE	8.89894e-05	40.461	58.0849
rs12670456	G	A	0.00941089	0.301754	122102781	0.00168003	454633	2.1e-08	TRUE	6.90139e-05	31.378	58.0849
rs12724928	C	T	-0.0146759	0.20486	113128931	0.00190484	454633	1.29987e-14	TRUE	0.000130549	59.3595	58.0849
rs1284373	T	C	-0.0108576	0.199214	33355923	0.00192322	454633	1.6e-08	TRUE	7.01001e-05	31.8719	58.0849
rs12890931	G	T	0.0120832	0.362416	69753369	0.00161524	454633	7.39946e-14	TRUE	0.000123077	55.9613	58.0849
rs12926311	C	G	-0.00918915	0.353546	406427	0.00161862	454633	1.40001e-08	FALSE	7.08874e-05	32.2299	58.0849
rs13026103	A	G	0.00961952	0.74098	16611534	0.00175567	454633	4.30002e-08	TRUE	6.60285e-05	30.0206	58.0849
rs13064797	A	G	-0.0108506	0.205187	173656059	0.00190707	454633	1.29999e-08	TRUE	7.12004e-05	32.3722	58.0849
rs13107325	T	C	0.0323745	0.074871	103188709	0.00292921	454633	2.09991e-28	TRUE	0.000268613	122.153	58.0849
rs13174863	G	A	0.0128832	0.14814	139080745	0.00218539	454633	3.69999e-09	TRUE	7.64356e-05	34.7526	58.0849
rs1318408	G	A	0.0157919	0.119506	11925781	0.00237893	454633	3.19963e-11	TRUE	9.69175e-05	44.066	58.0849
rs13292699	C	A	-0.0200044	0.433725	15910044	0.0015583	454633	1e-37	TRUE	0.000362352	164.796	58.0849
rs13360957	A	G	-0.0110008	0.819313	179237896	0.00200581	454633	4.09996e-08	TRUE	6.61575e-05	30.0793	58.0849
rs13389219	T	C	0.0170899	0.392441	165528876	0.00157313	454633	1.69981e-27	TRUE	0.000259523	118.018	58.0849
rs13408397	T	C	-0.0130723	0.411055	69582028	0.0015614	454633	5.70033e-17	TRUE	0.000154151	70.0929	58.0849
rs13436840	T	C	0.0136415	0.265069	157926656	0.0017496	454633	6.29941e-15	TRUE	0.000133699	60.7918	58.0849
rs1350429	G	A	0.00973719	0.480306	41819131	0.00154554	454633	2.99999e-10	TRUE	8.72987e-05	39.6922	58.0849
rs1360278	T	G	-0.00896325	0.648406	209234358	0.00163485	454633	4.20001e-08	TRUE	6.61128e-05	30.0589	58.0849
rs1377184	T	A	0.0127442	0.748963	215246432	0.00178122	454633	8.4004e-13	TRUE	0.000112585	51.1904	58.0849
rs1421334	C	A	-0.0113003	0.54884	30865733	0.00155717	454633	4.00037e-13	TRUE	0.000115823	52.663	58.0849
rs1436348	G	A	0.0107963	0.582718	104612668	0.00156132	454633	4.70002e-12	TRUE	0.000105162	47.815	58.0849
rs1441264	A	G	0.0119959	0.59371	79580919	0.00160493	454633	7.8001e-14	TRUE	0.000122868	55.8665	58.0849
rs1453055	A	G	0.0126532	0.273355	181329491	0.00173398	454633	2.90001e-13	TRUE	0.000117112	53.2489	58.0849
rs1454687	G	C	-0.0135392	0.51535	94038085	0.00153973	454633	1.50003e-18	FALSE	0.000170044	77.3206	58.0849
rs1456014	G	A	-0.0150933	0.205602	46899742	0.00190234	454633	2.09991e-15	TRUE	0.000138443	62.9492	58.0849
rs1469084	G	A	0.00878996	0.545742	33868013	0.00154865	454633	1.40001e-08	TRUE	7.08558e-05	32.2155	58.0849
rs1471740	C	T	0.0101409	0.740357	136328270	0.0017582	454633	8e-09	TRUE	7.31684e-05	33.2671	58.0849
rs1475860	C	G	0.00875321	0.505368	18085482	0.00155205	454633	1.7e-08	FALSE	6.99571e-05	31.8069	58.0849
rs1481881	C	T	0.0104895	0.58063	13269536	0.0015625	454633	1.9002e-11	TRUE	9.9121e-05	45.0679	58.0849
rs149380583	C	G	-0.0127741	0.128655	80993786	0.00231146	454633	3.29997e-08	TRUE	6.71735e-05	30.5412	58.0849
rs1503526	C	T	0.0113767	0.47999	63020706	0.00154191	454633	1.59993e-13	TRUE	0.00011973	54.4393	58.0849
rs1559900	T	C	0.00986943	0.286141	14207321	0.00170532	454633	7.10003e-09	TRUE	7.36681e-05	33.4943	58.0849
rs1568488	C	G	0.0117289	0.594863	153657951	0.00158106	454633	1.20005e-13	TRUE	0.000121033	55.0321	58.0849
rs1597132	C	T	-0.00878837	0.369049	127947115	0.0015975	454633	3.79997e-08	TRUE	6.65649e-05	30.2645	58.0849
rs16916303	G	A	-0.0143754	0.11977	30823761	0.00240082	454633	2.1e-09	TRUE	7.88543e-05	35.8524	58.0849
rs16934748	C	T	0.0128932	0.150341	33970319	0.00215901	454633	2.30001e-09	TRUE	7.84363e-05	35.6624	58.0849
rs16996657	C	T	0.0140368	0.127757	15816236	0.00231882	454633	1.40001e-09	TRUE	8.05946e-05	36.6438	58.0849
rs17016133	C	T	-0.0137367	0.130053	25313167	0.00229121	454633	2e-09	TRUE	7.90569e-05	35.9446	58.0849
rs17024393	C	T	0.0474389	0.025909	110154688	0.00485686	454633	1.59993e-22	TRUE	0.0002098	95.4017	58.0849
rs17055384	T	C	-0.0123469	0.182952	59285126	0.00200425	454633	7.29995e-10	TRUE	8.3467e-05	37.9499	58.0849
rs17172722	T	C	-0.010769	0.418942	46620312	0.0015641	454633	5.79963e-12	TRUE	0.000104259	47.4045	58.0849
rs17193211	T	C	-0.0180452	0.066803	38885506	0.00314532	454633	9.59997e-09	TRUE	7.23938e-05	32.9148	58.0849
rs1724557	A	C	-0.0110497	0.586755	137094048	0.0015726	454633	2.09991e-12	TRUE	0.000108582	49.3699	58.0849
rs17522122	T	G	0.0126085	0.471197	33302882	0.00155155	454633	4.40048e-16	TRUE	0.000145235	66.0379	58.0849
rs1763839	A	G	0.0103215	0.337854	8473336	0.00162703	454633	2.19999e-10	TRUE	8.85106e-05	40.2432	58.0849
rs17639996	A	G	-0.0143309	0.150071	61269668	0.00216477	454633	3.59998e-11	TRUE	9.63875e-05	43.825	58.0849
rs17698176	G	T	0.0113269	0.226648	44819595	0.00186038	454633	1.09999e-09	TRUE	8.15309e-05	37.0695	58.0849
rs17704028	T	C	-0.0146575	0.147192	95140031	0.00217921	454633	1.69981e-11	TRUE	9.94987e-05	45.2397	58.0849
rs17770336	T	C	0.0154638	0.322448	28414625	0.00164622	454633	5.79963e-21	TRUE	0.000194049	88.2378	58.0849
rs17820010	G	T	0.0124473	0.295596	50384662	0.00168847	454633	1.69981e-13	TRUE	0.000119523	54.3453	58.0849
rs1782508	G	C	-0.00913519	0.655489	30243795	0.00162015	454633	1.7e-08	TRUE	6.99251e-05	31.7924	58.0849
rs1787013	C	T	0.00961178	0.450716	13072979	0.00155008	454633	5.60003e-10	TRUE	8.45672e-05	38.4501	58.0849
rs1788808	G	A	-0.016282	0.494913	21090023	0.0015462	454633	6.29941e-26	TRUE	0.000243847	110.887	58.0849
rs1799923	G	A	0.0140939	0.886606	42306294	0.00242625	454633	6.29999e-09	TRUE	7.42161e-05	33.7434	58.0849
rs1801282	G	C	0.0301151	0.119535	12393125	0.0023675	454633	4.60045e-37	TRUE	0.000355773	161.803	58.0849
rs1808629	A	G	-0.01632	0.685441	73435964	0.00166697	454633	1.20005e-22	TRUE	0.000210781	95.848	58.0849
rs1813039	A	G	0.0103333	0.709746	76295984	0.00170753	454633	1.40001e-09	TRUE	8.05463e-05	36.6218	58.0849
rs1861410	T	C	-0.0135852	0.555344	58933591	0.0015523	454633	2.09991e-18	TRUE	0.000168441	76.5912	58.0849
rs1881505	C	T	-0.0191979	0.943033	1483177	0.00335242	454633	1e-08	TRUE	7.21271e-05	32.7936	58.0849
rs1887340	T	C	-0.0128106	0.234303	33730095	0.00182371	454633	2.09991e-12	TRUE	0.000108522	49.343	58.0849
rs1906252	A	C	-0.0161687	0.484388	98550289	0.00154706	454633	1.39991e-25	TRUE	0.000240199	109.228	58.0849
rs1928496	T	C	0.0108188	0.7436	31012904	0.00176585	454633	8.99995e-10	TRUE	8.2557e-05	37.5361	58.0849
rs1945160	A	G	-0.00962166	0.375871	22164216	0.0016001	454633	1.79999e-09	TRUE	7.95262e-05	36.158	58.0849
rs1991002	G	T	-0.0100728	0.495176	52848593	0.00154583	454633	7.19946e-11	TRUE	9.33846e-05	42.4595	58.0849
rs2002023	T	C	0.0102433	0.409059	76848524	0.00157002	454633	6.79986e-11	TRUE	9.36198e-05	42.5665	58.0849
rs2008018	A	G	0.0110009	0.322077	61954471	0.00164659	454633	2.39994e-11	TRUE	9.81707e-05	44.6358	58.0849
rs2031109	T	A	-0.0120954	0.679093	20494009	0.0016602	454633	3.19963e-13	TRUE	0.000116737	53.0784	58.0849
rs2034946	G	T	0.0119487	0.208834	73863589	0.00190099	454633	3.29997e-10	TRUE	8.68926e-05	39.5075	58.0849
rs2108635	G	A	0.00983786	0.338522	2159556	0.00163453	454633	1.79999e-09	TRUE	7.96746e-05	36.2254	58.0849
rs2111281	C	A	0.0115537	0.366942	108165360	0.00160056	454633	5.30029e-13	TRUE	0.000114601	52.107	58.0849
rs21126	A	G	-0.010022	0.56802	104013782	0.00155797	454633	1.29999e-10	TRUE	9.10102e-05	41.3798	58.0849
rs215669	A	G	-0.012096	0.611659	32378979	0.00158845	454633	2.60016e-14	TRUE	0.000127532	57.9875	58.0849
rs2165991	G	A	0.0117936	0.253707	53101700	0.00178131	454633	3.59998e-11	TRUE	9.64075e-05	43.8341	58.0849
rs2172131	C	T	-0.0110832	0.578543	133978962	0.00156255	454633	1.29987e-12	TRUE	0.000110651	50.3107	58.0849
rs217672	C	A	0.0129295	0.27173	62361021	0.00173907	454633	1e-13	TRUE	0.000121567	55.2748	58.0849
rs2178899	T	A	-0.0191217	0.128827	31606756	0.002297	454633	8.49963e-17	TRUE	0.000152407	69.2993	58.0849
rs2190788	T	G	0.0110461	0.319702	144484261	0.00166011	454633	2.90001e-11	TRUE	9.73735e-05	44.2733	58.0849
rs2192527	G	A	0.0141172	0.465502	18329824	0.00154567	454633	6.59933e-20	TRUE	0.000183452	83.4184	58.0849
rs2192649	G	T	0.00852919	0.500777	78126279	0.00155109	454633	3.79997e-08	TRUE	6.65046e-05	30.2371	58.0849
rs2208947	G	A	0.0112407	0.737461	77657667	0.00175139	454633	1.40001e-10	TRUE	9.05984e-05	41.1926	58.0849
rs2243928	G	C	-0.0120426	0.648983	111981707	0.00163641	454633	1.9002e-13	TRUE	0.000119109	54.157	58.0849
rs2274224	C	G	-0.0159065	0.435459	96039597	0.00155477	454633	1.39991e-24	FALSE	0.000230174	104.668	58.0849
rs2276936	C	A	-0.0123522	0.470368	89726283	0.00154228	454633	1.20005e-15	TRUE	0.000141072	64.1446	58.0849
rs2291127	T	C	-0.0137926	0.156234	138122477	0.00211992	454633	7.70016e-11	TRUE	9.31005e-05	42.3303	58.0849
rs2307111	C	T	-0.0171461	0.39509	75003678	0.00157693	454633	1.50003e-27	TRUE	0.000259975	118.224	58.0849
rs2371767	C	G	0.0117998	0.277759	64718258	0.00171613	454633	6.20012e-12	TRUE	0.000103978	47.2767	58.0849
rs2415142	G	T	0.0133595	0.548783	73431600	0.00155278	454633	7.70016e-18	TRUE	0.00016279	74.0216	58.0849
rs2470941	A	G	0.00903742	0.401333	104582908	0.00157156	454633	8.9e-09	TRUE	7.27335e-05	33.0693	58.0849
rs2481899	G	A	0.00930927	0.551171	56460686	0.00156135	454633	2.5e-09	TRUE	7.81872e-05	35.5491	58.0849
rs2499468	A	C	0.0100294	0.650982	51809081	0.00161777	454633	5.69994e-10	TRUE	8.45315e-05	38.4339	58.0849
rs2508782	G	A	0.00937803	0.569716	94269813	0.00155792	454633	1.7e-09	TRUE	7.96962e-05	36.2352	58.0849
rs252749	A	G	-0.0102553	0.245982	77389973	0.00178627	454633	9.40005e-09	TRUE	7.24953e-05	32.961	58.0849
rs256904	T	A	-0.0111835	0.746327	55810305	0.00176815	454633	2.5e-10	TRUE	8.79869e-05	40.0051	58.0849
rs262953	A	G	-0.0102573	0.625978	183467986	0.00159162	454633	1.2e-10	TRUE	9.13454e-05	41.5322	58.0849
rs2640465	G	A	0.0158823	0.902017	29569645	0.00259576	454633	9.40005e-10	TRUE	8.23381e-05	37.4365	58.0849
rs2660241	C	T	0.0108857	0.36485	4940023	0.00160421	454633	1.20005e-11	TRUE	0.000101271	46.0456	58.0849
rs2678204	G	T	0.0136291	0.340185	201800511	0.00162387	454633	4.70002e-17	TRUE	0.000154919	70.4417	58.0849
rs2692741	C	G	0.00909731	0.367194	76185292	0.0016107	454633	1.6e-08	FALSE	7.01625e-05	31.9003	58.0849
rs2702123	C	T	-0.0152608	0.086	24562699	0.00274222	454633	2.59998e-08	TRUE	6.81176e-05	30.9705	58.0849
rs2785988	A	C	0.0210728	0.297382	219744138	0.00168127	454633	4.90004e-36	TRUE	0.000345429	157.097	58.0849
rs2802774	A	C	0.0105954	0.547302	203527812	0.00156929	454633	1.50003e-11	TRUE	0.000100259	45.5855	58.0849
rs2814993	A	G	0.0259158	0.13976	34618893	0.00221742	454633	1.50003e-31	TRUE	0.00030036	136.594	58.0849
rs2855818	A	G	0.0153102	0.241541	42290015	0.00181772	454633	3.69999e-17	TRUE	0.00015602	70.9424	58.0849
rs28613758	T	C	0.0100682	0.463063	67368659	0.00154754	454633	7.70016e-11	TRUE	9.30933e-05	42.327	58.0849
rs286511	C	T	0.012868	0.837801	85224799	0.00209075	454633	7.49998e-10	TRUE	8.33145e-05	37.8805	58.0849
rs28651380	G	A	0.0104262	0.281193	34773227	0.00171657	454633	1.2e-09	TRUE	8.11396e-05	36.8916	58.0849
rs28672845	C	A	0.0115052	0.839976	88270627	0.00209731	454633	4.09996e-08	TRUE	6.61871e-05	30.0927	58.0849
rs28714450	T	C	-0.0101175	0.675249	9777555	0.00165029	454633	8.70001e-10	TRUE	8.26664e-05	37.5858	58.0849
rs28742003	T	C	-0.021134	0.205276	68127769	0.00191016	454633	1.9002e-28	TRUE	0.000269182	122.411	58.0849
rs2888778	G	T	0.00998353	0.652153	41608611	0.00161504	454633	6.29999e-10	TRUE	8.40435e-05	38.212	58.0849
rs2943653	T	C	-0.0155134	0.672855	227047771	0.00163892	454633	2.90001e-21	TRUE	0.000197039	89.5976	58.0849
rs2954033	G	A	0.0124143	0.695224	126493746	0.00167398	454633	1.20005e-13	TRUE	0.000120957	54.9974	58.0849
rs2957678	C	T	0.0116378	0.498199	10407955	0.00154184	454633	4.40048e-14	TRUE	0.000125299	56.972	58.0849
rs2960420	G	C	-0.00912091	0.350731	12314512	0.00162066	454633	1.79999e-08	TRUE	6.96629e-05	31.6731	58.0849
rs2966859	G	A	-0.0111483	0.789007	85324544	0.00189749	454633	4.20001e-09	TRUE	7.59214e-05	34.5189	58.0849
rs2984618	T	G	0.0117369	0.416215	47690438	0.0015617	454633	5.70033e-14	TRUE	0.000124221	56.4819	58.0849
rs3113509	T	C	-0.0107277	0.731962	52932825	0.00174038	454633	7.10003e-10	TRUE	8.35657e-05	37.9947	58.0849
rs319775	C	T	0.00883995	0.60881	31495076	0.00158047	454633	2.19999e-08	TRUE	6.88076e-05	31.2842	58.0849
rs33503	A	G	-0.0134993	0.805882	42427957	0.00194516	454633	3.90032e-12	TRUE	0.000105927	48.1626	58.0849
rs33836	T	C	-0.0163804	0.464327	34008600	0.00156772	454633	1.50003e-25	TRUE	0.000240075	109.172	58.0849
rs34045288	T	C	0.0143846	0.334469	40369081	0.0016329	454633	1.29987e-18	TRUE	0.000170664	77.6023	58.0849
rs34483452	A	C	0.0245244	0.13631	87986314	0.00226433	454633	2.49977e-27	TRUE	0.000257955	117.305	58.0849
rs34580448	C	T	-0.0308051	0.041248	82810884	0.00388142	454633	2.09991e-15	TRUE	0.00013853	62.9886	58.0849
rs34656389	G	A	0.0103136	0.367474	96153214	0.00159872	454633	1.09999e-10	TRUE	9.15324e-05	41.6173	58.0849
rs347551	G	C	0.00988966	0.472318	119389031	0.00156805	454633	2.80001e-10	FALSE	8.74871e-05	39.7778	58.0849
rs35154152	C	T	-0.0177569	0.106824	155172725	0.00249206	454633	1e-12	TRUE	0.000111663	50.771	58.0849
rs3743861	C	G	-0.0103504	0.415256	89818340	0.00156479	454633	3.69999e-11	FALSE	9.62275e-05	43.7522	58.0849
rs3754963	T	A	-0.0114802	0.255074	166185707	0.00176393	454633	7.59976e-11	TRUE	9.31611e-05	42.3579	58.0849
rs3764002	T	C	-0.0186517	0.261517	108618630	0.00175335	454633	1.99986e-26	TRUE	0.000248846	113.161	58.0849
rs3766823	A	G	0.0140143	0.172004	32197257	0.00203896	454633	6.29941e-12	TRUE	0.000103901	47.2415	58.0849
rs3791709	T	A	0.0103311	0.282417	212286934	0.00171169	454633	1.6e-09	TRUE	8.01211e-05	36.4285	58.0849
rs3803286	G	A	-0.0115932	0.666725	103246470	0.00163624	454633	1.39991e-12	TRUE	0.000110409	50.2008	58.0849
rs3817428	G	C	-0.0152755	0.265007	89415247	0.00174905	454633	2.49977e-18	TRUE	0.000167746	76.2754	58.0849
rs3826408	T	C	0.00915425	0.456883	7101292	0.00154807	454633	3.40001e-09	TRUE	7.69077e-05	34.9673	58.0849
rs3846949	T	C	0.0089638	0.332339	15371243	0.00164071	454633	4.70002e-08	TRUE	6.56495e-05	29.8482	58.0849
rs3911063	C	T	-0.0121841	0.322	85906928	0.00165127	454633	1.59993e-13	TRUE	0.00011974	54.4438	58.0849
rs3923501	T	C	0.0102177	0.475818	103065884	0.00154181	454633	3.40017e-11	TRUE	9.65921e-05	43.918	58.0849
rs394608	C	T	0.0123902	0.537747	46581798	0.00155475	454633	1.59993e-15	TRUE	0.000139673	63.5088	58.0849
rs396354	C	T	-0.00986214	0.715662	86850022	0.00170937	454633	8e-09	TRUE	7.32112e-05	33.2865	58.0849
rs40071	C	T	-0.014887	0.179498	107496102	0.00201352	454633	1.39991e-13	TRUE	0.000120223	54.6639	58.0849
rs41307479	G	C	0.0124051	0.220577	116082647	0.00185992	454633	2.60016e-11	TRUE	9.78382e-05	44.4846	58.0849
rs41310284	A	C	-0.0201214	0.101004	102447647	0.00257596	454633	5.70033e-15	TRUE	0.00013419	61.0149	58.0849
rs429343	G	A	-0.0111228	0.576575	147903382	0.00155872	454633	9.60064e-13	TRUE	0.000111991	50.9202	58.0849
rs429358	C	T	-0.0215029	0.154044	45411941	0.00213952	454633	9.20026e-24	TRUE	0.000222128	101.009	58.0849
rs4320040	G	T	-0.0101838	0.560267	157884946	0.00154798	454633	4.70002e-11	TRUE	9.5189e-05	43.28	58.0849
rs4398538	C	T	-0.010008	0.642513	130724740	0.00161101	454633	5.19996e-10	TRUE	8.4879e-05	38.5919	58.0849
rs441792	G	A	0.0119298	0.486601	105404221	0.00154217	454633	1e-14	TRUE	0.000131608	59.8411	58.0849
rs4466418	A	G	0.00997781	0.562278	126323787	0.00155638	454633	1.40001e-10	TRUE	9.03939e-05	41.0996	58.0849
rs4482463	A	C	-0.0211076	0.923053	205375909	0.00289361	454633	2.99985e-13	TRUE	0.000117027	53.2103	58.0849
rs4500770	T	A	-0.00977478	0.362615	74658430	0.00160607	454633	1.2e-09	TRUE	8.14683e-05	37.041	58.0849
rs4547574	T	A	-0.0105978	0.227697	48541003	0.00183563	454633	7.79992e-09	TRUE	7.33109e-05	33.3318	58.0849
rs4690324	A	G	-0.0126754	0.823217	960081	0.00202574	454633	3.89996e-10	TRUE	8.61108e-05	39.152	58.0849
rs4709745	C	T	0.00934269	0.307185	164105984	0.00167115	454633	2.30001e-08	TRUE	6.8742e-05	31.2544	58.0849
rs4718964	T	G	0.0111105	0.413126	70038969	0.00157055	454633	1.50003e-12	TRUE	0.000110066	50.0451	58.0849
rs4722398	T	C	0.0143436	0.13612	3125220	0.00224286	454633	1.6e-10	TRUE	8.99522e-05	40.8988	58.0849
rs4759318	T	C	0.0104428	0.362201	54420098	0.00160707	454633	8.10028e-11	TRUE	9.28673e-05	42.2243	58.0849
rs4762951	G	A	-0.0113662	0.780444	20543307	0.00186311	454633	1.09999e-09	TRUE	8.18572e-05	37.2179	58.0849
rs479018	A	G	-0.0144775	0.332499	66060546	0.00166392	454633	3.29989e-18	TRUE	0.00016649	75.7043	58.0849
rs4808844	G	A	-0.0143046	0.400183	18811966	0.00157998	454633	1.39991e-19	TRUE	0.000180264	81.9684	58.0849
rs4820323	G	C	-0.0169383	0.580958	38599767	0.00156868	454633	3.50026e-27	TRUE	0.000256389	116.592	58.0849
rs482787	C	T	0.0092676	0.325766	99767024	0.00164764	454633	1.89998e-08	TRUE	6.95855e-05	31.6379	58.0849
rs4837119	A	T	-0.0101722	0.517271	129672095	0.00154703	454633	4.90004e-11	FALSE	9.5089e-05	43.2345	58.0849
rs4876611	G	A	0.0173998	0.720188	116671848	0.00171871	454633	4.30031e-24	TRUE	0.000225385	102.49	58.0849
rs4894808	C	G	-0.0100803	0.40013	171833266	0.00160438	454633	3.29997e-10	FALSE	8.68228e-05	39.4758	58.0849
rs4908676	G	A	0.00966112	0.457718	7737099	0.00154844	454633	4.39997e-10	TRUE	8.56186e-05	38.9282	58.0849
rs4947124	A	G	0.0101717	0.709578	111895728	0.00170183	454633	2.30001e-09	TRUE	7.85705e-05	35.7234	58.0849
rs4959613	A	C	0.00955622	0.594024	1835403	0.00161789	454633	3.50002e-09	TRUE	7.67326e-05	34.8877	58.0849
rs529200	G	A	0.0106966	0.527782	173114305	0.00154338	454633	4.19952e-12	TRUE	0.000105643	48.0335	58.0849
rs543874	G	A	0.0301643	0.20527	177889480	0.00190436	454633	1.69981e-56	TRUE	0.000551554	250.892	58.0849
rs55707359	G	T	0.0375397	0.015449	46159333	0.00633223	454633	3.09999e-09	TRUE	7.7299e-05	35.1452	58.0849
rs55810445	T	C	-0.0140163	0.151196	2103739	0.00215528	454633	7.89951e-11	TRUE	9.30161e-05	42.2919	58.0849
rs55924785	T	C	-0.0123455	0.164678	136929586	0.00207928	454633	2.90001e-09	TRUE	7.75348e-05	35.2525	58.0849
rs56094641	G	A	0.041033	0.404646	53806453	0.00157131	454633	2.50035e-150	TRUE	0.00149772	681.932	58.0849
rs56218501	T	C	-0.0128916	0.211814	46365636	0.00188796	454633	8.60003e-12	TRUE	0.000102547	46.6258	58.0849
rs56328878	A	C	-0.00975461	0.267194	159459040	0.00173683	454633	2e-08	TRUE	6.93768e-05	31.543	58.0849
rs56399737	T	C	-0.0118589	0.44917	33381721	0.00155668	454633	2.60016e-14	TRUE	0.000127636	58.0348	58.0849
rs57636386	C	T	-0.0252015	0.083836	58048295	0.00279375	454633	1.9002e-19	TRUE	0.000178953	81.3721	58.0849
rs58083390	T	C	0.0213019	0.070778	73549559	0.00307029	454633	4.00037e-12	TRUE	0.00010587	48.1367	58.0849
rs58120873	A	G	-0.0163391	0.08686	47313562	0.00274979	454633	2.80001e-09	TRUE	7.76538e-05	35.3066	58.0849
rs58862095	T	C	-0.0131217	0.419262	75081418	0.00156604	454633	5.30029e-17	TRUE	0.0001544	70.2057	58.0849
rs59227842	G	A	0.0170384	0.311468	43692423	0.00167907	454633	3.40017e-24	TRUE	0.000226444	102.972	58.0849
rs59499656	T	A	-0.0137829	0.343189	40768309	0.00163035	454633	2.80027e-17	TRUE	0.000157177	71.469	58.0849
rs59514011	G	A	-0.0106396	0.462536	39065516	0.00155409	454633	7.59976e-12	TRUE	0.000103084	46.8702	58.0849
rs6064113	C	T	-0.0105166	0.765465	53444487	0.00185641	454633	1.5e-08	TRUE	7.05848e-05	32.0923	58.0849
rs60661769	A	T	0.0114801	0.356319	80811207	0.00161317	454633	1.10002e-12	TRUE	0.000111384	50.6441	58.0849
rs6103254	C	T	-0.0147849	0.126684	41990761	0.00232906	454633	2.19999e-10	TRUE	8.8629e-05	40.2971	58.0849
rs61754230	T	C	0.0312346	0.019711	72179446	0.00554241	454633	1.7e-08	TRUE	6.98527e-05	31.7594	58.0849
rs61903695	G	A	0.0118139	0.254879	89922417	0.00177153	454633	2.60016e-11	TRUE	9.78106e-05	44.4721	58.0849
rs61910767	T	C	-0.0142941	0.164197	134515899	0.00208312	454633	6.79986e-12	TRUE	0.000103557	47.0851	58.0849
rs61969510	C	T	0.0127422	0.279026	86484025	0.00173502	454633	2.09991e-13	TRUE	0.000118623	53.9359	58.0849
rs61975147	C	T	-0.0142041	0.167185	59416558	0.00207301	454633	7.29962e-12	TRUE	0.000103257	46.9486	58.0849
rs61986205	G	A	0.0189406	0.082024	41271485	0.00283307	454633	2.29985e-11	TRUE	9.83036e-05	44.6962	58.0849
rs62107261	C	T	-0.0479135	0.048327	422144	0.00359643	454633	1.69981e-40	TRUE	0.000390249	177.489	58.0849
rs62190394	T	C	0.0151644	0.317033	230624929	0.00165383	454633	4.79954e-20	TRUE	0.000184896	84.075	58.0849
rs62218301	G	A	-0.0127956	0.166049	36741262	0.00208683	454633	8.70001e-10	TRUE	8.26895e-05	37.5963	58.0849
rs62413414	T	C	0.0126824	0.151703	80310375	0.00214424	454633	3.29997e-09	TRUE	7.69417e-05	34.9828	58.0849
rs62621197	T	C	-0.0249637	0.037191	8670147	0.00423712	454633	3.79997e-09	TRUE	7.63453e-05	34.7116	58.0849
rs6491427	G	A	-0.013993	0.289013	99113166	0.00170162	454633	1.99986e-16	TRUE	0.000148721	67.623	58.0849
rs6500594	G	T	0.0110602	0.246636	4316498	0.00179199	454633	6.69993e-10	TRUE	8.37833e-05	38.0937	58.0849
rs6561937	A	T	-0.0117153	0.753684	58257667	0.00179629	454633	6.89922e-11	TRUE	9.35518e-05	42.5355	58.0849
rs6567160	C	T	0.0254579	0.232676	57829135	0.00182642	454633	3.69999e-44	TRUE	0.000427167	194.286	58.0849
rs6575340	A	G	0.0133993	0.636023	94023972	0.00160775	454633	7.8001e-17	TRUE	0.000152757	69.4585	58.0849
rs657685	C	G	-0.00989059	0.456088	118912982	0.00154908	454633	1.7e-10	FALSE	8.96596e-05	40.7657	58.0849
rs6602997	T	C	0.0226029	0.711856	84521398	0.00170655	454633	4.79954e-40	TRUE	0.000385711	175.424	58.0849
rs6693294	G	A	-0.0136932	0.688566	49879122	0.0016614	454633	1.69981e-16	TRUE	0.000149395	67.9297	58.0849
rs67180261	G	A	-0.0119235	0.211863	195083179	0.00188567	454633	2.59998e-10	TRUE	8.79381e-05	39.9829	58.0849
rs6744646	G	A	0.028139	0.828299	628504	0.00203811	454633	2.29985e-43	TRUE	0.000419101	190.616	58.0849
rs6749911	A	G	0.0126967	0.126972	105962339	0.00230925	454633	3.79997e-08	TRUE	6.6489e-05	30.23	58.0849
rs6750646	T	C	-0.0117765	0.201154	193872415	0.00192871	454633	1e-09	TRUE	8.19978e-05	37.2818	58.0849
rs6752378	A	C	0.0224027	0.486256	25150116	0.00153822	454633	4.79954e-48	TRUE	0.000466337	212.11	58.0849
rs6754292	T	C	-0.00932639	0.644629	217614584	0.00161898	454633	8.40001e-09	TRUE	7.2988e-05	33.185	58.0849
rs67609008	C	T	0.0113458	0.283593	126640936	0.00171702	454633	3.90032e-11	TRUE	9.60322e-05	43.6634	58.0849
rs6782581	G	C	-0.0101996	0.439266	196979106	0.00155143	454633	4.90004e-11	FALSE	9.50604e-05	43.2215	58.0849
rs6799532	C	T	0.00943178	0.30741	108118700	0.0016694	454633	1.6e-08	TRUE	7.02061e-05	31.9201	58.0849
rs6840236	C	T	0.0121284	0.464881	56289785	0.00154596	454633	4.30031e-15	TRUE	0.00013536	61.5472	58.0849
rs6843910	A	T	-0.0104169	0.45449	83150787	0.00155088	454633	1.9002e-11	FALSE	9.9224e-05	45.1148	58.0849
rs685149	G	A	-0.00954107	0.645411	57657413	0.00161396	454633	3.40001e-09	TRUE	7.68625e-05	34.9467	58.0849
rs6875585	C	A	0.011204	0.670422	95593462	0.00164464	454633	9.60064e-12	TRUE	0.00010207	46.409	58.0849
rs6927268	G	T	-0.0138777	0.206332	108865663	0.00190462	454633	3.19963e-13	TRUE	0.000116763	53.0904	58.0849
rs6948959	A	G	-0.0105935	0.744356	50697051	0.00177956	454633	2.59998e-09	TRUE	7.79397e-05	35.4366	58.0849
rs6973656	G	A	0.00928324	0.397021	77422583	0.00157441	454633	3.69999e-09	TRUE	7.64662e-05	34.7665	58.0849
rs6977416	A	G	-0.0118159	0.334244	150542711	0.00164828	454633	7.59976e-13	TRUE	0.000113022	51.3889	58.0849
rs6998660	G	A	0.00919453	0.452645	143373972	0.00155062	454633	2.99999e-09	TRUE	7.7331e-05	35.1598	58.0849
rs7020	A	G	0.0130676	0.437471	25278600	0.00155587	454633	4.49987e-17	TRUE	0.000155137	70.5412	58.0849
rs7027304	T	C	0.011578	0.652657	129408290	0.0016271	454633	1.10002e-12	TRUE	0.00011136	50.6334	58.0849
rs704061	C	T	0.0136927	0.455038	89771903	0.00154796	454633	9.09913e-19	TRUE	0.000172077	78.245	58.0849
rs7046679	G	C	-0.00914252	0.678548	124638934	0.00165304	454633	3.2e-08	TRUE	6.72783e-05	30.5889	58.0849
rs7070670	T	C	-0.00950076	0.328001	61842645	0.00165236	454633	8.9e-09	TRUE	7.27135e-05	33.0602	58.0849
rs7124681	A	C	0.0222563	0.408419	47529947	0.0015648	454633	6.59933e-46	TRUE	0.000444769	202.296	58.0849
rs7132908	A	G	0.0197321	0.38447	50263148	0.00158551	454633	1.50003e-35	TRUE	0.000340565	154.884	58.0849
rs7133378	A	G	0.0185779	0.319439	124409502	0.00165616	454633	3.29989e-29	TRUE	0.000276699	125.831	58.0849
rs71658797	A	T	0.0236276	0.120747	77967507	0.00236585	454633	1.69981e-23	TRUE	0.000219335	99.7385	58.0849
rs7193901	C	T	-0.014315	0.152464	20263764	0.00220956	454633	9.30037e-11	TRUE	9.23145e-05	41.9729	58.0849
rs719802	C	T	-0.0115343	0.6144	113234679	0.0015826	454633	3.10027e-13	TRUE	0.000116823	53.1176	58.0849
rs7206608	G	C	0.0101676	0.321575	82872628	0.00165236	454633	7.59994e-10	TRUE	8.3278e-05	37.8639	58.0849
rs7216121	G	A	-0.0109061	0.626339	21281663	0.00161091	454633	1.29987e-11	TRUE	0.000100807	45.8347	58.0849
rs7218014	C	T	0.0211077	0.197302	65832016	0.00194282	454633	1.69981e-27	TRUE	0.000259563	118.036	58.0849
rs72634814	A	G	-0.0128866	0.345475	1538046	0.00169042	454633	2.49977e-14	TRUE	0.000127812	58.1146	58.0849
rs72681698	C	T	-0.052548	0.010721	51207741	0.00748992	454633	2.29985e-12	TRUE	0.000108256	49.2216	58.0849
rs72697297	C	T	-0.0153167	0.179917	93069989	0.00203008	454633	4.49987e-14	TRUE	0.000125196	56.9249	58.0849
rs72755233	A	G	-0.0163172	0.11145	100692953	0.0024497	454633	2.70023e-11	TRUE	9.75803e-05	44.3674	58.0849
rs72767957	G	A	-0.012668	0.200131	99240793	0.00193068	454633	5.30029e-11	TRUE	9.46877e-05	43.052	58.0849
rs72803260	G	T	-0.0156141	0.084979	51806701	0.0027727	454633	1.79999e-08	TRUE	6.97488e-05	31.7122	58.0849
rs72827858	G	A	-0.00939906	0.282361	46474361	0.00171423	454633	4.20001e-08	TRUE	6.61212e-05	30.0628	58.0849
rs72892910	T	G	0.0221404	0.172194	50816887	0.00204337	454633	2.29985e-27	TRUE	0.000258169	117.402	58.0849
rs72917533	C	T	-0.0138669	0.185499	175238924	0.0019837	454633	2.70023e-12	TRUE	0.000107473	48.8658	58.0849
rs72976986	A	G	-0.0171142	0.190192	4050424	0.00198547	454633	6.70039e-18	TRUE	0.000163401	74.2993	58.0849
rs72995085	C	T	-0.0117629	0.177033	143193971	0.00202255	454633	5.99998e-09	TRUE	7.43938e-05	33.8243	58.0849
rs73213501	C	A	-0.0152527	0.171839	28514830	0.00204286	454633	8.19974e-14	TRUE	0.000122603	55.7461	58.0849
rs7357754	G	A	0.0116159	0.500129	92207308	0.00154667	454633	5.90065e-14	TRUE	0.00012405	56.4038	58.0849
rs74288880	T	C	-0.0135582	0.114819	59275800	0.00241631	454633	2e-08	TRUE	6.92481e-05	31.4845	58.0849
rs7442885	G	C	-0.0128176	0.214136	87682877	0.00188108	454633	9.49948e-12	TRUE	0.000102116	46.4298	58.0849
rs74576293	C	T	-0.0204973	0.089728	3351169	0.002693	454633	2.70023e-14	TRUE	0.00012741	57.932	58.0849
rs74618095	C	T	0.0132675	0.157976	40683196	0.00213178	454633	4.90004e-10	TRUE	8.51913e-05	38.7339	58.0849
rs7463186	G	A	0.0088055	0.516044	87517201	0.00154188	454633	1.09999e-08	TRUE	7.17323e-05	32.6141	58.0849
rs7498665	G	A	0.0232064	0.399562	28883241	0.00157608	454633	4.49987e-49	TRUE	0.000476641	216.799	58.0849
rs75135487	G	C	-0.0144347	0.136931	185805294	0.00223876	454633	1.09999e-10	TRUE	9.14323e-05	41.5718	58.0849
rs7531118	C	T	0.0127665	0.531152	72837239	0.0015529	454633	1.99986e-16	TRUE	0.000148638	67.5857	58.0849
rs7535438	A	C	-0.00950812	0.290883	42635359	0.00169742	454633	2.1e-08	TRUE	6.90112e-05	31.3768	58.0849
rs75412871	T	C	-0.0216364	0.051916	121709430	0.00347856	454633	5e-10	TRUE	8.50889e-05	38.6874	58.0849
rs7575523	G	T	-0.0153971	0.603242	59335104	0.00157743	454633	1.69981e-22	TRUE	0.00020952	95.2743	58.0849
rs7598246	C	T	0.0085494	0.583694	172866359	0.00156226	454633	4.39997e-08	TRUE	6.58681e-05	29.9476	58.0849
rs76115890	C	T	-0.0139023	0.117876	91993627	0.00241521	454633	8.60003e-09	TRUE	7.28737e-05	33.1331	58.0849
rs7630228	C	T	-0.0108516	0.434322	71681487	0.0015618	454633	3.69999e-12	TRUE	0.000106177	48.2764	58.0849
rs76345589	G	C	-0.0198865	0.067492	84185140	0.00308056	454633	1.09999e-10	TRUE	9.16551e-05	41.6731	58.0849
rs764729	C	A	0.0101067	0.728035	161126732	0.00173115	454633	5.30005e-09	TRUE	7.49645e-05	34.0838	58.0849
rs7680610	G	A	0.0089709	0.652245	24118165	0.00163023	454633	3.69999e-08	TRUE	6.66016e-05	30.2811	58.0849
rs76856798	T	C	0.0322372	0.018465	243922215	0.00573378	454633	1.89998e-08	TRUE	6.95251e-05	31.6104	58.0849
rs7704382	G	C	0.0101719	0.433417	112448114	0.00155683	454633	6.4003e-11	FALSE	9.38902e-05	42.6894	58.0849
rs7762794	G	A	0.00930584	0.285523	153380228	0.00170461	454633	4.79999e-08	TRUE	6.55498e-05	29.8029	58.0849
rs7773916	T	C	-0.0109353	0.213136	70339118	0.00188165	454633	6.19998e-09	TRUE	7.42832e-05	33.7739	58.0849
rs7789056	A	G	-0.0127186	0.563037	112908269	0.00155559	454633	2.90001e-16	TRUE	0.000147016	66.8477	58.0849
rs7796825	A	G	0.0113141	0.825769	14317417	0.00203645	454633	2.80001e-08	TRUE	6.78894e-05	30.8667	58.0849
rs78296744	A	G	-0.0132887	0.272344	122479308	0.00173423	454633	1.80011e-14	TRUE	0.000129132	58.7151	58.0849
rs7843109	T	C	0.0103657	0.688667	112360702	0.00166877	454633	5.19996e-10	TRUE	8.48607e-05	38.5836	58.0849
rs78744936	A	G	0.0113474	0.265987	7461343	0.00175799	454633	1.09999e-10	TRUE	9.16345e-05	41.6637	58.0849
rs7893571	T	G	0.0100326	0.665915	16750129	0.00163856	454633	9.20005e-10	TRUE	8.24528e-05	37.4887	58.0849
rs7925725	C	A	0.0111592	0.411245	131449365	0.00156858	454633	1.10002e-12	TRUE	0.000111312	50.6117	58.0849
rs7942368	T	C	-0.0105396	0.217538	76465362	0.00189331	454633	2.59998e-08	TRUE	6.81576e-05	30.9887	58.0849
rs79518326	A	C	-0.0322259	0.02864	174946883	0.00466633	454633	5.00035e-12	TRUE	0.000104894	47.6933	58.0849
rs7960609	G	A	0.00918558	0.326919	18161569	0.00164856	454633	2.5e-08	TRUE	6.82831e-05	31.0457	58.0849
rs7966251	A	G	-0.00981406	0.255023	103731395	0.00177103	454633	2.99999e-08	TRUE	6.75391e-05	30.7074	58.0849
rs7972728	A	C	0.0167619	0.73765	123076778	0.00175434	454633	1.20005e-21	TRUE	0.000200757	91.2887	58.0849
rs7975187	G	A	0.0115294	0.213862	60964108	0.00188095	454633	8.79995e-10	TRUE	8.26346e-05	37.5714	58.0849
rs798549	A	C	-0.00992339	0.730794	2760750	0.00174424	454633	1.29999e-08	TRUE	7.11895e-05	32.3672	58.0849
rs7987928	A	G	-0.0138119	0.799871	54372377	0.00193112	454633	8.49963e-13	TRUE	0.000112507	51.1548	58.0849
rs8096564	T	G	0.0107485	0.298122	39910592	0.00169686	454633	2.39999e-10	TRUE	8.82479e-05	40.1238	58.0849
rs811054	T	C	0.0095458	0.537276	72251132	0.00155694	454633	8.70001e-10	TRUE	8.26769e-05	37.5906	58.0849
rs812949	C	T	0.0133557	0.729218	170506141	0.00173358	454633	1.29987e-14	TRUE	0.000130535	59.3531	58.0849
rs815163	C	T	-0.00909072	0.563216	190294726	0.00154941	454633	4.39997e-09	TRUE	7.57129e-05	34.424	58.0849
rs843901	G	T	0.0194862	0.936414	32904636	0.00316613	454633	7.49998e-10	TRUE	8.33105e-05	37.8787	58.0849
rs853961	T	G	0.0122048	0.505909	127003464	0.00154046	454633	2.29985e-15	TRUE	0.000138051	62.7709	58.0849
rs879620	T	C	0.014719	0.613285	4015729	0.00158851	454633	1.9002e-20	TRUE	0.000188814	85.8568	58.0849
rs881929	T	G	-0.0147342	0.375396	31079371	0.00159151	454633	2.09991e-20	TRUE	0.000188491	85.7102	58.0849
rs885114	A	G	-0.0146358	0.275581	8678756	0.00172806	454633	2.49977e-17	TRUE	0.000157756	71.7321	58.0849
rs9289630	C	G	0.0123827	0.38912	141178670	0.00158474	454633	5.60015e-15	TRUE	0.000134275	61.0538	58.0849
rs9304665	A	T	0.0118765	0.763642	47602577	0.00182093	454633	6.89922e-11	TRUE	9.35597e-05	42.5391	58.0849
rs9321191	C	T	-0.0108699	0.1994	130165691	0.0019277	454633	1.7e-08	TRUE	6.99328e-05	31.7958	58.0849
rs9372414	T	C	-0.00933072	0.347629	97764299	0.00162144	454633	8.70001e-09	TRUE	7.28343e-05	33.1151	58.0849
rs9379833	A	C	-0.023505	0.264823	26207175	0.00174566	454633	2.49977e-41	TRUE	0.000398627	181.301	58.0849
rs9389857	T	C	0.0198061	0.052433	141372966	0.00346457	454633	1.09999e-08	TRUE	7.18798e-05	32.6812	58.0849
rs9568867	A	G	0.0193443	0.129188	54107352	0.00231898	454633	7.29962e-17	TRUE	0.000153033	69.5841	58.0849
rs957919	T	C	0.0138914	0.278023	131629716	0.00171911	454633	6.4003e-16	TRUE	0.000143602	65.2954	58.0849
rs972283	G	A	-0.0143133	0.511944	130466854	0.00154037	454633	1.50003e-20	TRUE	0.000189883	86.3431	58.0849
rs9788550	C	G	-0.0158356	0.24751	29681138	0.00179488	454633	1.10002e-18	TRUE	0.000171184	77.8388	58.0849
rs9814758	G	T	-0.0136044	0.355786	123062657	0.00161607	454633	3.80014e-17	TRUE	0.000155851	70.8658	58.0849
rs9843653	C	T	0.0167794	0.51154	49920571	0.00154077	454633	1.29987e-27	TRUE	0.000260797	118.597	58.0849
rs9865173	A	T	-0.0120222	0.703199	44016658	0.00168776	454633	1.10002e-12	TRUE	0.000111593	50.7393	58.0849
rs9892466	A	T	0.0100634	0.333275	3969527	0.00163774	454633	8e-10	TRUE	8.30429e-05	37.757	58.0849
rs9955276	T	C	0.0127569	0.144431	1839339	0.00220651	454633	7.39997e-09	TRUE	7.35166e-05	33.4254	58.0849

## Sheet: Table S4
Table S4. The detail SNP results of WFPM
SNP	effect_allele.exposure	other_allele.exposure	beta.exposure	eaf.exposure	pos.exposure	chr.exposure	se.exposure	samplesize.exposure	mr_keep	R2	f	meanf
rs10050620	T	C	-0.0123008	0.325381	63927239	5	0.00208579	454137	TRUE	7.65782e-05	34.7795	62.054
rs10071662	T	C	-0.0138893	0.242255	133840929	5	0.00228563	454137	TRUE	8.13068e-05	36.9272	62.054
rs1008982	C	T	-0.0111456	0.376587	131445731	10	0.00202513	454137	TRUE	6.66938e-05	30.29	62.054
rs10100245	A	G	0.0194145	0.564528	77226919	8	0.00197253	454137	TRUE	0.000213268	96.8731	62.054
rs10116857	A	C	-0.0248846	0.061829	16595649	9	0.00406359	454137	TRUE	8.25693e-05	37.5007	62.054
rs10132514	T	C	-0.0123581	0.273267	104012189	14	0.00221021	454137	TRUE	6.88366e-05	31.2633	62.054
rs1013293	A	G	-0.0199173	0.43027	62570321	1	0.00197478	454137	TRUE	0.000223944	101.724	62.054
rs1013402	G	A	0.0285045	0.318471	27712381	11	0.00209435	454137	TRUE	0.000407722	185.236	62.054
rs10141106	G	A	0.0136413	0.703646	59348019	14	0.00214721	454137	TRUE	8.88663e-05	40.3609	62.054
rs10146997	G	A	0.0266959	0.221894	79945162	14	0.00235343	454137	TRUE	0.000283254	128.672	62.054
rs10175266	G	A	0.0180564	0.368857	36784987	2	0.00201927	454137	TRUE	0.00017604	79.9598	62.054
rs10187101	T	C	-0.013662	0.363607	50742227	2	0.00202539	454137	TRUE	0.00010018	45.4998	62.054
rs1019315	T	C	-0.0119366	0.668395	97594620	12	0.00207306	454137	TRUE	7.29993e-05	33.154	62.054
rs10209821	T	C	0.0154229	0.342644	228980358	2	0.00205116	454137	TRUE	0.000124478	56.5368	62.054
rs10248298	A	C	0.015535	0.365966	121963813	7	0.00202571	454137	TRUE	0.000129487	58.812	62.054
rs1031881	G	T	0.0148707	0.169253	124921140	6	0.00260229	454137	TRUE	7.19007e-05	32.655	62.054
rs10421787	T	C	-0.0132744	0.221235	32951222	19	0.00235732	454137	TRUE	6.98193e-05	31.7096	62.054
rs10423928	A	T	-0.0316258	0.194438	46182304	19	0.00246865	454137	TRUE	0.00036126	164.12	62.054
rs10478110	C	A	0.0132856	0.434339	112445734	5	0.00197516	454137	TRUE	9.96157e-05	45.2435	62.054
rs10499014	G	C	-0.013859	0.26865	97947755	6	0.00221512	454137	TRUE	8.61876e-05	39.1442	62.054
rs10505836	C	A	0.0165815	0.860026	19288508	12	0.00283692	454137	TRUE	7.52201e-05	34.1626	62.054
rs10510025	T	C	0.0179707	0.247061	118650996	10	0.00227166	454137	TRUE	0.000137783	62.5808	62.054
rs1056441	C	T	0.0154069	0.675302	62370349	20	0.00209085	454137	TRUE	0.000119549	54.2979	62.054
rs1062557	A	C	0.014152	0.742268	56887507	18	0.00223443	454137	TRUE	8.83236e-05	40.1144	62.054
rs10756798	T	C	-0.0156105	0.642425	16739763	9	0.00203905	454137	TRUE	0.000129043	58.6106	62.054
rs10799778	G	T	-0.018464	0.833665	23313353	1	0.00261798	454137	TRUE	0.000109518	49.7413	62.054
rs10820852	A	C	-0.0139299	0.276324	94186973	9	0.00218808	454137	TRUE	8.92368e-05	40.5292	62.054
rs10854853	T	G	0.0130604	0.456743	48874412	22	0.001966	454137	TRUE	9.71666e-05	44.131	62.054
rs10878349	G	A	-0.0146733	0.513092	66327632	12	0.00195894	454137	TRUE	0.00012353	56.1063	62.054
rs10887578	C	G	0.0138641	0.497547	88096047	10	0.00196581	454137	FALSE	0.000109513	49.7392	62.054
rs10915840	A	G	-0.0147572	0.274253	225668524	1	0.00219669	454137	TRUE	9.93666e-05	45.1303	62.054
rs10927006	C	T	-0.0158463	0.143706	243557659	1	0.00278232	454137	TRUE	7.14206e-05	32.4369	62.054
rs10938398	A	G	0.0275414	0.433522	45186139	4	0.00197323	454137	TRUE	0.000428789	194.812	62.054
rs10950290	T	A	-0.0157831	0.261682	71439590	7	0.00222295	454137	TRUE	0.000110992	50.4108	62.054
rs10959841	C	T	-0.0112897	0.387368	11469190	9	0.00201081	454137	TRUE	6.94074e-05	31.5225	62.054
rs10999456	T	C	0.0157879	0.267947	72413827	10	0.00221376	454137	TRUE	0.000111983	50.8611	62.054
rs11012732	G	A	0.0210978	0.331724	21830104	10	0.00207656	454137	TRUE	0.000227248	103.225	62.054
rs11030016	T	C	0.0176637	0.739778	27487992	11	0.00223158	454137	TRUE	0.00013794	62.6522	62.054
rs1106761	A	G	0.014834	0.384047	142619234	8	0.00203434	454137	TRUE	0.000117066	53.1701	62.054
rs11075256	C	G	-0.0129567	0.703471	15187912	16	0.0021449	454137	TRUE	8.03439e-05	36.4899	62.054
rs11075263	T	C	-0.0132558	0.207814	9367090	16	0.00242396	454137	TRUE	6.58484e-05	29.9061	62.054
rs11099020	T	C	-0.013819	0.640531	130724902	4	0.00203762	454137	TRUE	0.000101269	45.9944	62.054
rs11105842	A	G	-0.0140812	0.367545	91243910	12	0.00203605	454137	TRUE	0.00010531	47.83	62.054
rs11129446	A	T	-0.0133068	0.285782	31410801	3	0.00217018	454137	TRUE	8.27814e-05	37.5971	62.054
rs11135450	G	A	0.0146571	0.668911	95554016	5	0.00208292	454137	TRUE	0.000109023	49.5164	62.054
rs11150745	G	A	-0.0195604	0.31768	78757626	17	0.00210446	454137	TRUE	0.000190197	86.3917	62.054
rs11165643	T	C	0.0199108	0.590189	96924097	1	0.00197995	454137	TRUE	0.000222631	101.127	62.054
rs111942358	C	G	0.0155506	0.153365	242568017	2	0.00271607	454137	TRUE	7.21762e-05	32.7801	62.054
rs11205303	C	T	0.0225892	0.406671	149906413	1	0.00198498	454137	TRUE	0.000285088	129.505	62.054
rs11208779	C	G	0.0142759	0.528904	66417145	1	0.00195673	454137	FALSE	0.000117195	53.2284	62.054
rs11245344	T	C	0.0125829	0.571176	126418782	10	0.00197795	454137	TRUE	8.91057e-05	40.4696	62.054
rs113079574	T	C	-0.0138687	0.192709	147354089	4	0.00248678	454137	TRUE	6.84826e-05	31.1025	62.054
rs113866544	C	T	0.0347508	0.068327	46270606	17	0.0038815	454137	TRUE	0.000176468	80.1546	62.054
rs1147346	G	A	-0.0112355	0.377895	132213552	9	0.00204186	454137	TRUE	6.66679e-05	30.2783	62.054
rs11538	G	A	0.0172096	0.171827	18220831	22	0.00259365	454137	TRUE	9.69371e-05	44.0268	62.054
rs1159974	C	T	0.0131824	0.524326	126090277	6	0.00195149	454137	TRUE	0.000100468	45.6304	62.054
rs11603984	T	G	-0.0189152	0.135128	85238368	11	0.00286103	454137	TRUE	9.62384e-05	43.7094	62.054
rs1160543	T	C	-0.0185222	0.400832	100832182	2	0.00198725	454137	TRUE	0.000191254	86.8717	62.054
rs11656076	A	G	-0.0144978	0.224653	31464270	17	0.00234319	454137	TRUE	8.4288e-05	38.2814	62.054
rs11656758	G	A	0.0143782	0.343119	42301541	17	0.00206174	454137	TRUE	0.00010708	48.6339	62.054
rs11664848	G	C	0.0134456	0.659605	42575661	18	0.00207285	454137	TRUE	9.26398e-05	42.0749	62.054
rs1167309	T	C	-0.0188395	0.681108	49997674	1	0.00209079	454137	TRUE	0.000178753	81.1925	62.054
rs11698185	C	T	0.0161058	0.462588	25181998	20	0.00196301	454137	TRUE	0.000148207	67.3159	62.054
rs11709402	G	A	0.0206294	0.278651	131551027	3	0.00218265	454137	TRUE	0.000196668	89.3312	62.054
rs117176448	G	C	0.0225207	0.096193	27261138	8	0.00331076	454137	TRUE	0.000101877	46.2707	62.054
rs11731255	G	A	0.0111139	0.473985	6495698	4	0.00195256	454137	TRUE	7.13356e-05	32.3983	62.054
rs117755721	A	G	-0.0328285	0.02825	11881356	17	0.00590379	454137	TRUE	6.80807e-05	30.9199	62.054
rs11778934	G	C	-0.0129104	0.536162	116551405	8	0.00196549	454137	FALSE	9.49969e-05	43.1455	62.054
rs11779446	G	A	-0.0206159	0.161272	23388326	8	0.00266577	454137	TRUE	0.000131679	59.8077	62.054
rs11782341	G	A	0.0146922	0.188829	4813459	8	0.00251611	454137	TRUE	7.50749e-05	34.0967	62.054
rs1182199	A	C	-0.0203673	0.304437	2862542	7	0.00212386	454137	TRUE	0.000202461	91.963	62.054
rs11839227	C	T	-0.0175549	0.183332	59280705	13	0.00253518	454137	TRUE	0.000105571	47.9487	62.054
rs11854132	A	G	-0.0158556	0.270185	99229330	15	0.00220564	454137	TRUE	0.000113778	51.6766	62.054
rs11870618	A	G	0.0179426	0.132541	47124025	17	0.0028872	454137	TRUE	8.50341e-05	38.6203	62.054
rs11926024	A	T	-0.0124039	0.263929	173662094	3	0.00221031	454137	TRUE	6.93415e-05	31.4926	62.054
rs12031634	A	G	-0.0135032	0.296495	34584393	1	0.00214264	454137	TRUE	8.7448e-05	39.7167	62.054
rs12072739	G	A	0.0174262	0.224583	98315893	1	0.00233926	454137	TRUE	0.000122182	55.4941	62.054
rs12103006	G	A	0.0154078	0.569073	24726237	16	0.00197492	454137	TRUE	0.00013401	60.8668	62.054
rs12107172	G	A	0.015542	0.136512	147134039	3	0.00284839	454137	TRUE	6.55541e-05	29.7723	62.054
rs12144626	C	T	-0.0152607	0.582757	47670525	1	0.00198063	454137	TRUE	0.000130707	59.3663	62.054
rs1218822	A	G	0.0155474	0.661484	28011963	13	0.00206908	454137	TRUE	0.000124314	56.4624	62.054
rs12254441	T	C	-0.0136583	0.37321	76617857	10	0.00209269	454137	TRUE	9.37899e-05	42.5973	62.054
rs1229984	C	T	0.0420959	0.972782	100239319	4	0.00592358	454137	TRUE	0.000111193	50.5021	62.054
rs12316080	T	C	0.0161498	0.335425	124438217	12	0.00206722	454137	TRUE	0.000134374	61.0322	62.054
rs12364470	G	T	0.0175592	0.164515	134601012	11	0.00263466	454137	TRUE	9.77982e-05	44.4179	62.054
rs12459965	T	C	-0.0160421	0.267613	18452195	19	0.00221757	454137	TRUE	0.000115221	52.3318	62.054
rs12462975	A	G	0.0200333	0.329586	30272202	19	0.00209576	454137	TRUE	0.000201163	91.3734	62.054
rs12475388	A	G	-0.0135316	0.485684	27039792	2	0.00195977	454137	TRUE	0.000104968	47.6745	62.054
rs12528644	A	C	0.0118428	0.283817	41749401	6	0.00216957	454137	TRUE	6.56064e-05	29.7961	62.054
rs12578258	G	A	-0.0152505	0.290909	122369153	12	0.00214522	454137	TRUE	0.000111273	50.5385	62.054
rs1263629	G	A	0.0157296	0.143757	207936911	2	0.00279234	454137	TRUE	6.98685e-05	31.732	62.054
rs12724928	C	T	-0.0178202	0.204845	113128931	1	0.00241337	454137	TRUE	0.000120043	54.5225	62.054
rs12762744	T	C	0.0129137	0.248356	53669252	10	0.00226633	454137	TRUE	7.14887e-05	32.4678	62.054
rs12869627	A	G	-0.014868	0.28901	99120452	13	0.00215462	454137	TRUE	0.000104841	47.617	62.054
rs12881629	G	A	0.0226319	0.082658	101146413	14	0.00354724	454137	TRUE	8.96262e-05	40.7061	62.054
rs12885458	G	T	-0.0133672	0.507926	47303114	14	0.00195882	454137	TRUE	0.000102532	46.5683	62.054
rs12890931	G	T	0.0140913	0.36239	69753369	14	0.00204721	454137	TRUE	0.000104315	47.3779	62.054
rs12926311	C	G	-0.0133722	0.353547	406427	16	0.00205068	454137	FALSE	9.3623e-05	42.5214	62.054
rs12937411	T	C	-0.0151638	0.408044	34950239	17	0.00199026	454137	TRUE	0.000127807	58.049	62.054
rs1296328	C	A	-0.0166952	0.558984	137083193	4	0.00197551	454137	TRUE	0.000157242	71.4205	62.054
rs12974458	T	C	0.0114484	0.543292	1866115	19	0.00197346	454137	TRUE	7.40993e-05	33.6536	62.054
rs12987931	T	C	0.01447	0.614937	172900948	2	0.00201321	454137	TRUE	0.000113742	51.6603	62.054
rs13008033	G	A	-0.0145805	0.185807	142293511	2	0.00250456	454137	TRUE	7.46213e-05	33.8907	62.054
rs13107325	T	C	0.0375077	0.074872	103188709	4	0.00371154	454137	TRUE	0.000224827	102.125	62.054
rs13191298	G	A	0.0179661	0.122241	70010225	6	0.00298029	454137	TRUE	8.00145e-05	36.3403	62.054
rs13218383	G	C	-0.0149169	0.33511	120173501	6	0.00206744	454137	TRUE	0.000114618	52.0582	62.054
rs13292699	C	A	-0.0223076	0.433698	15910044	9	0.00197517	454137	TRUE	0.000280794	127.554	62.054
rs13333747	C	T	-0.0215622	0.18275	2175373	16	0.00254086	454137	TRUE	0.000158551	72.015	62.054
rs13354321	C	T	0.0115143	0.409862	157925297	5	0.00197884	454137	TRUE	7.45477e-05	33.8573	62.054
rs1336486	G	T	0.0144371	0.328658	40784814	13	0.00208531	454137	TRUE	0.000105532	47.931	62.054
rs13389219	T	C	0.0165	0.392426	165528876	2	0.00199334	454137	TRUE	0.000150853	68.5178	62.054
rs13408397	T	C	-0.0157786	0.411036	69582028	2	0.00197847	454137	TRUE	0.000140033	63.6028	62.054
rs13409967	T	G	0.0182985	0.103039	154821564	2	0.00320833	454137	TRUE	7.16234e-05	32.529	62.054
rs13427822	G	A	-0.0134785	0.271181	213414265	2	0.00221652	454137	TRUE	8.14175e-05	36.9775	62.054
rs1350506	C	T	-0.0121038	0.47058	89734587	4	0.0019543	454137	TRUE	8.44573e-05	38.3583	62.054
rs1363695	T	C	-0.0160129	0.225976	130378027	5	0.0023545	454137	TRUE	0.000101838	46.2531	62.054
rs1383723	T	A	-0.0131276	0.78314	67803507	4	0.0023739	454137	TRUE	6.73333e-05	30.5805	62.054
rs14057	A	G	-0.011452	0.356541	6683240	1	0.0020398	454137	TRUE	6.94018e-05	31.52	62.054
rs1436348	G	A	0.0143852	0.582731	104612668	3	0.00197796	454137	TRUE	0.000116455	52.8926	62.054
rs1440286	A	G	0.012072	0.412662	12809152	11	0.00198918	454137	TRUE	8.10939e-05	36.8306	62.054
rs1441264	A	G	0.0168227	0.593707	79580919	13	0.00203425	454137	TRUE	0.000150567	68.3881	62.054
rs1446585	G	A	-0.0148033	0.244552	136407479	2	0.0022222	454137	TRUE	9.77061e-05	44.3761	62.054
rs1454687	G	C	-0.0192152	0.51535	94038085	3	0.00195062	454137	FALSE	0.000213631	97.0382	62.054
rs1456	C	T	0.0118644	0.416105	21952226	8	0.00199377	454137	TRUE	7.79688e-05	35.4111	62.054
rs1458156	T	C	0.0143399	0.488497	41887940	12	0.00195592	454137	TRUE	0.000118346	53.7512	62.054
rs1471093	A	G	0.0119964	0.616768	108031094	3	0.00201593	454137	TRUE	7.79705e-05	35.4119	62.054
rs147730268	T	G	-0.0430138	0.087269	123024476	12	0.00354027	454137	TRUE	0.000324949	147.619	62.054
rs148636479	T	A	-0.0365007	0.028546	164359678	4	0.00624845	454137	TRUE	7.51343e-05	34.1237	62.054
rs1503526	C	T	0.0139637	0.480033	63020706	5	0.00195362	454137	TRUE	0.000112483	51.088	62.054
rs1554654	T	C	-0.0138327	0.470556	44044344	3	0.00195785	454137	TRUE	0.000109906	49.9175	62.054
rs1568488	C	G	0.0171575	0.594862	153657951	3	0.002003	454137	TRUE	0.000161543	73.3743	62.054
rs16916303	G	A	-0.0179431	0.119756	30823761	9	0.00304317	454137	TRUE	7.6546e-05	34.7649	62.054
rs16934748	C	T	0.0176652	0.150346	33970319	10	0.00273642	454137	TRUE	9.17582e-05	41.6744	62.054
rs16996657	C	T	0.020554	0.127763	15816236	20	0.00293913	454137	TRUE	0.000107677	48.905	62.054
rs17024393	C	T	0.0665947	0.02591	110154688	1	0.00615325	454137	TRUE	0.000257852	117.13	62.054
rs17115183	T	C	0.0139352	0.404225	30137407	14	0.00200109	454137	TRUE	0.000106773	48.4944	62.054
rs17218712	T	C	0.012325	0.304763	14765220	9	0.002137	454137	TRUE	7.32396e-05	33.2631	62.054
rs17399739	G	A	0.0230515	0.068917	87490850	10	0.00386381	454137	TRUE	7.83693e-05	35.593	62.054
rs17668356	G	C	-0.0215606	0.145987	61208619	3	0.00276035	454137	TRUE	0.000134322	61.0087	62.054
rs17704028	T	C	-0.0172071	0.147185	95140031	7	0.00276169	454137	TRUE	8.54755e-05	38.8207	62.054
rs17744603	G	C	0.0154995	0.16876	52926401	17	0.00262729	454137	TRUE	7.66301e-05	34.8031	62.054
rs17770336	T	C	0.0212749	0.322489	28414625	9	0.00208654	454137	TRUE	0.000228873	103.963	62.054
rs17781552	A	G	0.0110373	0.545262	203519648	1	0.0019837	454137	TRUE	6.81643e-05	30.9579	62.054
rs1778830	A	G	0.0115824	0.362141	156489974	1	0.00203229	454137	TRUE	7.15168e-05	32.4806	62.054
rs1782508	G	C	-0.0147924	0.655505	30243795	11	0.00205311	454137	TRUE	0.000114292	51.91	62.054
rs1788808	G	A	-0.0244406	0.494893	21090023	18	0.00195957	454137	TRUE	0.000342426	155.561	62.054
rs1801282	G	C	0.0311211	0.119546	12393125	3	0.00299903	454137	TRUE	0.00023706	107.683	62.054
rs1813039	A	G	0.0130436	0.709735	76295984	8	0.00216401	454137	TRUE	7.99935e-05	36.3308	62.054
rs1840126	C	A	-0.0108669	0.563615	236896765	2	0.00196514	454137	TRUE	6.73299e-05	30.5789	62.054
rs1857883	A	G	0.0124127	0.545009	30052399	3	0.00196588	454137	TRUE	8.77796e-05	39.8673	62.054
rs1861410	T	C	-0.0194111	0.555339	58933591	2	0.00196687	454137	TRUE	0.000214422	97.3973	62.054
rs1874832	A	G	-0.0160124	0.84555	67260238	15	0.00271039	454137	TRUE	7.68474e-05	34.9018	62.054
rs1881505	C	T	-0.0238076	0.943044	1483177	11	0.00424847	454137	TRUE	6.91432e-05	31.4025	62.054
rs1915792	T	C	-0.0121655	0.476756	64703342	8	0.00196086	454137	TRUE	8.47507e-05	38.4915	62.054
rs1945160	A	G	-0.0114957	0.375856	22164216	18	0.00202787	454137	TRUE	7.07576e-05	32.1358	62.054
rs1964675	T	C	0.0131288	0.711071	136114945	3	0.00215496	454137	TRUE	8.17239e-05	37.1167	62.054
rs197374	T	C	0.0123895	0.380648	112289983	1	0.00200643	454137	TRUE	8.3953e-05	38.1292	62.054
rs2052607	A	G	-0.0175566	0.343856	40788387	18	0.002065	454137	TRUE	0.000159142	72.2834	62.054
rs2081880	G	A	0.0129327	0.382277	7249633	19	0.00221726	454137	TRUE	7.49076e-05	34.0207	62.054
rs2143975	G	C	-0.0173799	0.533031	33297398	14	0.00197442	454137	FALSE	0.00017059	77.4843	62.054
rs215634	G	A	-0.0162386	0.611924	32369148	7	0.0020116	454137	TRUE	0.000143471	65.1646	62.054
rs2162826	C	A	-0.0148306	0.206309	122714477	5	0.00241478	454137	TRUE	8.30499e-05	37.719	62.054
rs2172131	C	T	-0.0147647	0.578558	133978962	10	0.00198052	454137	TRUE	0.000122363	55.5762	62.054
rs217672	C	A	0.0169888	0.271743	62361021	14	0.002204	454137	TRUE	0.000130815	59.4156	62.054
rs2192527	G	A	0.0186849	0.465514	18329824	4	0.00195803	454137	TRUE	0.000200479	91.0628	62.054
rs2208947	G	A	0.0127291	0.737489	77657667	10	0.00221984	454137	TRUE	7.23992e-05	32.8814	62.054
rs2216931	A	C	0.0167032	0.66198	181599070	2	0.00206274	454137	TRUE	0.000144365	65.5705	62.054
rs2237025	C	T	-0.0118394	0.555383	55541879	4	0.00197949	454137	TRUE	7.87647e-05	35.7726	62.054
rs2249825	C	G	-0.0127095	0.266655	31037903	13	0.00221203	454137	TRUE	7.2687e-05	33.0121	62.054
rs2269487	G	A	-0.0158015	0.134728	2262191	4	0.00287282	454137	TRUE	6.66138e-05	30.2537	62.054
rs2271189	A	G	-0.0117332	0.40274	56494991	12	0.00199503	454137	TRUE	7.61578e-05	34.5885	62.054
rs2276190	A	G	0.0135718	0.277449	63430340	18	0.00218811	454137	TRUE	8.47058e-05	38.4711	62.054
rs2287214	G	A	0.0160733	0.397779	108090518	12	0.00199427	454137	TRUE	0.000143019	64.9591	62.054
rs2289379	T	C	-0.01292	0.39566	44804225	7	0.00200597	454137	TRUE	9.13376e-05	41.4834	62.054
rs2302209	T	C	0.0216824	0.288827	18324329	19	0.00216059	454137	TRUE	0.000221711	100.709	62.054
rs2307111	C	T	-0.0265622	0.395076	75003678	5	0.00199805	454137	TRUE	0.000389009	176.731	62.054
rs2396625	A	T	-0.0172661	0.421312	113028634	7	0.00198979	454137	FALSE	0.000165774	75.296	62.054
rs2417084	C	T	0.0167542	0.315954	103119277	9	0.00209908	454137	TRUE	0.000140263	63.7071	62.054
rs2470937	A	T	0.0115705	0.451438	104579775	7	0.00196603	454137	FALSE	7.62613e-05	34.6355	62.054
rs2494196	A	C	0.0227658	0.286018	219762581	1	0.00215631	454137	TRUE	0.000245386	111.466	62.054
rs2499468	A	C	0.0142319	0.650983	51809081	6	0.00204964	454137	TRUE	0.000106154	48.2135	62.054
rs252749	A	G	-0.0179935	0.245964	77389973	5	0.00226342	454137	TRUE	0.000139141	63.1974	62.054
rs253440	T	G	-0.0166619	0.127882	141796191	5	0.00292777	454137	TRUE	7.13111e-05	32.3872	62.054
rs2568958	A	G	0.020413	0.603669	72765116	1	0.001989	454137	TRUE	0.000231876	105.328	62.054
rs2606227	C	T	-0.0133717	0.631414	183536836	3	0.0020414	454137	TRUE	9.4469e-05	42.9057	62.054
rs2610245	G	A	-0.0125974	0.517849	63978255	5	0.00198674	454137	TRUE	8.85227e-05	40.2048	62.054
rs2678204	G	T	0.0211458	0.340185	201800511	1	0.00205731	454137	TRUE	0.000232574	105.644	62.054
rs2692741	C	G	0.0114546	0.367191	76185292	2	0.00204093	454137	FALSE	6.93564e-05	31.4994	62.054
rs2791643	T	C	-0.0147685	0.761787	11207269	1	0.00228666	454137	TRUE	9.18423e-05	41.7126	62.054
rs2802295	G	A	0.020442	0.626185	108926496	6	0.00201791	454137	TRUE	0.000225922	102.622	62.054
rs2814993	A	G	0.044939	0.139796	34618893	6	0.00280896	454137	TRUE	0.00056328	255.949	62.054
rs28350	G	A	-0.0187817	0.820601	42418446	3	0.00255183	454137	TRUE	0.000119269	54.1707	62.054
rs28366156	C	T	-0.0258212	0.130599	31671498	6	0.00289453	454137	TRUE	0.0001752	79.5783	62.054
rs28375268	T	G	-0.015738	0.645091	4949528	16	0.00205102	454137	TRUE	0.000129633	58.8786	62.054
rs28587941	C	T	-0.0266406	0.224977	68122509	15	0.00233792	454137	TRUE	0.000285836	129.845	62.054
rs28687152	C	G	0.0140828	0.264748	53086701	15	0.0022192	454137	TRUE	8.86665e-05	40.2701	62.054
rs2920939	A	G	0.0111885	0.606689	93182601	8	0.00199878	454137	TRUE	6.89917e-05	31.3337	62.054
rs2943653	T	C	-0.0131865	0.672833	227047771	2	0.0020766	454137	TRUE	8.87826e-05	40.3229	62.054
rs2954021	G	A	0.0158876	0.504587	126482077	8	0.00195392	454137	TRUE	0.000145564	66.1152	62.054
rs2964023	C	T	-0.0140621	0.691967	153246412	5	0.00211678	454137	TRUE	9.71672e-05	44.1313	62.054
rs2966859	G	A	-0.0149117	0.789	85324544	16	0.0024038	454137	TRUE	8.47294e-05	38.4818	62.054
rs3113509	T	C	-0.0162395	0.731949	52932825	4	0.00220477	454137	TRUE	0.000119448	54.2521	62.054
rs314279	A	C	-0.0239116	0.884507	105402083	6	0.00305945	454137	TRUE	0.000134489	61.0842	62.054
rs329651	T	G	0.0137454	0.804123	133767622	11	0.00247375	454137	TRUE	6.79809e-05	30.8746	62.054
rs33836	T	C	-0.0170439	0.464343	34008600	19	0.0019872	454137	TRUE	0.000161956	73.5619	62.054
rs34045288	T	C	0.0208101	0.334494	40369081	6	0.00206866	454137	TRUE	0.000222785	101.197	62.054
rs34483452	A	C	0.0324202	0.136334	87986314	5	0.00286872	454137	TRUE	0.000281155	127.718	62.054
rs34517439	A	C	0.0432047	0.121701	78450517	1	0.00301618	454137	TRUE	0.000451611	205.185	62.054
rs34571768	A	G	-0.0162132	0.126421	57112046	8	0.00297266	454137	TRUE	6.54985e-05	29.7471	62.054
rs347551	G	C	0.013152	0.472292	119389031	5	0.0019868	454137	FALSE	9.6482e-05	43.8201	62.054
rs35099456	C	G	-0.0387799	0.062856	66649527	11	0.00407213	454137	TRUE	0.000199662	90.6918	62.054
rs35307904	A	G	-0.0173642	0.122351	78511889	9	0.0029988	454137	TRUE	7.38237e-05	33.5284	62.054
rs35537311	T	C	-0.0118759	0.388498	71126150	17	0.0020105	454137	TRUE	7.68254e-05	34.8918	62.054
rs35589149	C	G	0.0200218	0.132426	6426273	7	0.00288457	454137	TRUE	0.000106075	48.1773	62.054
rs35591746	T	A	0.0139768	0.216909	150456350	1	0.00236337	454137	TRUE	7.70073e-05	34.9744	62.054
rs35697691	G	C	0.0250376	0.089384	52353498	15	0.00347887	454137	TRUE	0.000114044	51.7973	62.054
rs35722851	C	T	0.0124526	0.491438	130434500	7	0.00195649	454137	TRUE	8.91947e-05	40.5101	62.054
rs35867081	G	A	-0.0142713	0.512182	79047278	17	0.00196663	454137	TRUE	0.000115943	52.6599	62.054
rs35882248	T	C	0.0186983	0.317111	230627955	2	0.00209543	454137	TRUE	0.000175305	79.6262	62.054
rs35937770	A	G	0.0120137	0.331139	44808360	17	0.00208312	454137	TRUE	7.32329e-05	33.2601	62.054
rs361222	T	A	-0.0112827	0.632467	12922716	3	0.0020317	454137	FALSE	6.79032e-05	30.8393	62.054
rs3730071	A	C	-0.0380753	0.030238	49168798	12	0.00570662	454137	TRUE	9.80165e-05	44.5171	62.054
rs3737992	A	G	-0.0194482	0.168988	33234128	1	0.00259868	454137	TRUE	0.000123314	56.0082	62.054
rs3739514	A	G	0.0117995	0.339665	133783025	9	0.00207075	454137	TRUE	7.14914e-05	32.4691	62.054
rs3754963	T	A	-0.0136014	0.255045	166185707	2	0.00223515	454137	TRUE	8.15327e-05	37.0299	62.054
rs3764625	G	T	-0.0116627	0.587569	49649051	19	0.0019914	454137	TRUE	7.55199e-05	34.2988	62.054
rs3766442	C	T	0.0127059	0.328381	54724246	1	0.00207594	454137	TRUE	8.24819e-05	37.461	62.054
rs3766823	A	G	0.0190655	0.171973	32197257	1	0.00258351	454137	TRUE	0.000119905	54.4596	62.054
rs3772882	A	C	0.0116765	0.373259	81808602	3	0.00201566	454137	TRUE	7.38876e-05	33.5574	62.054
rs3774063	T	C	0.0214248	0.102135	9511736	3	0.00322004	454137	TRUE	9.74724e-05	44.27	62.054
rs3803286	G	A	-0.0163725	0.666738	103246470	14	0.00207372	454137	TRUE	0.000137241	62.3344	62.054
rs3807566	T	G	-0.012672	0.438317	50564204	7	0.00197257	454137	TRUE	9.08655e-05	41.269	62.054
rs3814883	T	C	0.0225304	0.482265	29994922	16	0.00196129	454137	TRUE	0.000290497	131.963	62.054
rs3817428	G	C	-0.0162331	0.264989	89415247	15	0.00221707	454137	TRUE	0.000118034	53.6096	62.054
rs3822742	A	C	0.0161316	0.371036	139059017	5	0.00202598	454137	TRUE	0.000139584	63.399	62.054
rs3826408	T	C	0.0119493	0.456899	7101292	17	0.00196225	454137	TRUE	8.16496e-05	37.083	62.054
rs394608	C	T	0.0158642	0.537787	46581798	21	0.00197101	454137	TRUE	0.00014263	64.7824	62.054
rs396354	C	T	-0.0133694	0.715675	86850022	2	0.00216591	454137	TRUE	8.38918e-05	38.1014	62.054
rs396755	G	C	-0.0127468	0.571066	104022239	5	0.00197561	454137	FALSE	9.16586e-05	41.6292	62.054
rs40071	C	T	-0.0198339	0.179506	107496102	5	0.00255126	454137	TRUE	0.000133064	60.4373	62.054
rs4088476	T	C	0.011656	0.660801	34911685	4	0.00205975	454137	TRUE	7.05103e-05	32.0235	62.054
rs4123668	C	T	0.0109217	0.402759	82629523	3	0.00199148	454137	TRUE	6.62236e-05	30.0765	62.054
rs41271299	T	C	0.0308412	0.051245	19839415	6	0.00442333	454137	TRUE	0.000107036	48.6141	62.054
rs4240326	G	A	-0.0163404	0.550137	145839264	4	0.00196127	454137	TRUE	0.000152826	69.4143	62.054
rs429343	G	A	-0.0151584	0.576574	147903382	2	0.00197504	454137	TRUE	0.000129692	58.9051	62.054
rs429358	C	T	-0.0263395	0.154034	45411941	19	0.00271219	454137	TRUE	0.000207634	94.3133	62.054
rs4377779	C	T	-0.0161903	0.346841	12117344	6	0.00205102	454137	TRUE	0.00013719	62.3115	62.054
rs441792	G	A	0.0142917	0.486643	105404221	2	0.00195402	454137	TRUE	0.00011778	53.4943	62.054
rs4419475	T	A	0.0125242	0.407357	96150044	4	0.00198677	454137	FALSE	8.74943e-05	39.7377	62.054
rs4430672	C	T	-0.0148335	0.800889	63094407	14	0.00245344	454137	TRUE	8.04849e-05	36.554	62.054
rs4477562	T	C	0.029284	0.128613	54104968	13	0.00294554	454137	TRUE	0.000217595	98.8392	62.054
rs4482463	A	C	-0.0299133	0.923039	205375909	2	0.00366606	454137	TRUE	0.000146581	66.5775	62.054
rs4562625	G	C	-0.0123766	0.6149	209218583	1	0.00200188	454137	TRUE	8.41595e-05	38.223	62.054
rs4589116	T	C	-0.0173264	0.865498	151002510	1	0.00286467	454137	TRUE	8.05463e-05	36.5818	62.054
rs4658403	T	C	-0.0155056	0.833672	243832560	1	0.00261946	454137	TRUE	7.71495e-05	35.039	62.054
rs467176	T	C	0.0112111	0.545076	66193103	5	0.00196444	454137	TRUE	7.17135e-05	32.5699	62.054
rs4709745	C	T	0.0138387	0.307212	164105984	6	0.00211712	454137	TRUE	9.40745e-05	42.7265	62.054
rs4718964	T	G	0.0146651	0.413152	70038969	7	0.0019903	454137	TRUE	0.000119535	54.2914	62.054
rs4757136	A	T	0.013661	0.580291	13281327	11	0.00198165	454137	FALSE	0.000104635	47.5236	62.054
rs477895	T	C	0.0189346	0.836504	64048912	11	0.00263844	454137	TRUE	0.000113392	51.501	62.054
rs4820323	G	C	-0.0193466	0.580959	38599767	22	0.00198862	454137	TRUE	0.000208367	94.6463	62.054
rs4876611	G	A	0.0226808	0.720231	116671848	8	0.00217833	454137	TRUE	0.00023866	108.41	62.054
rs4908672	T	C	0.0113099	0.392916	7725414	1	0.00199809	454137	TRUE	7.05456e-05	32.0395	62.054
rs4919478	G	A	0.0125754	0.310977	102427797	10	0.00212837	454137	TRUE	7.68651e-05	34.9098	62.054
rs4936175	C	T	0.0118349	0.442747	132641959	11	0.00196606	454137	TRUE	7.97837e-05	36.2355	62.054
rs497905	T	C	-0.0128813	0.221986	102879497	8	0.00235117	454137	TRUE	6.609e-05	30.0158	62.054
rs530255	C	T	0.0112973	0.411125	171041408	4	0.00198568	454137	TRUE	7.1271e-05	32.369	62.054
rs543874	G	A	0.0444915	0.205271	177889480	1	0.00241278	454137	TRUE	0.000748181	340.03	62.054
rs553634	A	C	0.0109701	0.583605	94233959	11	0.00198315	454137	TRUE	6.73742e-05	30.5991	62.054
rs55685371	A	T	0.0107453	0.553532	203862724	2	0.00195816	454137	FALSE	6.63018e-05	30.1119	62.054
rs55707359	G	T	0.0501467	0.015442	46159333	11	0.00802602	454137	TRUE	8.59528e-05	39.0375	62.054
rs55726687	A	G	0.0223062	0.209742	991306	12	0.00239713	454137	TRUE	0.000190633	86.5897	62.054
rs56374036	G	A	-0.0157344	0.212665	46367372	20	0.0024087	454137	TRUE	9.39523e-05	42.671	62.054
rs57636386	C	T	-0.0378766	0.08384	58048295	18	0.00354068	454137	TRUE	0.000251926	114.437	62.054
rs577525	C	T	0.0186462	0.562069	99769388	10	0.00196979	454137	TRUE	0.000197273	89.6064	62.054
rs59227842	G	A	0.022946	0.311473	43692423	11	0.00212771	454137	TRUE	0.00025603	116.302	62.054
rs59322078	T	C	-0.0190695	0.086046	51792949	16	0.00349334	454137	TRUE	6.56117e-05	29.7985	62.054
rs6008749	A	T	0.0188078	0.10617	46730486	22	0.00318766	454137	TRUE	7.66499e-05	34.8121	62.054
rs6029180	G	A	0.0127468	0.32599	39178923	20	0.00210805	454137	TRUE	8.05042e-05	36.5627	62.054
rs6058209	A	G	0.0146479	0.32206	33821577	20	0.00209635	454137	TRUE	0.000107495	48.8226	62.054
rs60661769	A	T	0.0142386	0.356321	80811207	4	0.00204372	454137	TRUE	0.000106871	48.5389	62.054
rs6069037	A	C	-0.0136445	0.731479	53503198	20	0.00220742	454137	TRUE	8.41244e-05	38.207	62.054
rs60814640	G	A	0.0155148	0.345365	92286918	7	0.00206143	454137	TRUE	0.000124714	56.6439	62.054
rs61754230	T	C	0.0427975	0.019714	72179446	12	0.00702405	454137	TRUE	8.17409e-05	37.1244	62.054
rs61779305	C	G	0.0160792	0.172791	39921811	1	0.00266375	454137	TRUE	8.02269e-05	36.4368	62.054
rs617948	G	A	0.0112934	0.519777	118981025	11	0.00195633	454137	TRUE	7.33747e-05	33.3245	62.054
rs61813293	T	G	0.0211528	0.14308	156019075	1	0.00277793	454137	TRUE	0.000127659	57.9817	62.054
rs61903695	G	A	0.0156535	0.254882	89922417	11	0.00224486	454137	TRUE	0.000107056	48.6231	62.054
rs61969510	C	T	0.0152468	0.279057	86484025	13	0.00219909	454137	TRUE	0.000105837	48.0695	62.054
rs61992671	G	A	-0.0145622	0.492084	101531854	14	0.00204493	454137	TRUE	0.000111651	50.7102	62.054
rs62007782	A	G	-0.0131581	0.265074	78029797	15	0.00221521	454137	TRUE	7.76848e-05	35.2821	62.054
rs62025831	C	T	-0.0252975	0.28054	84545685	15	0.00218025	454137	TRUE	0.000296365	134.63	62.054
rs62107261	C	T	-0.0783974	0.048321	422144	2	0.00455712	454137	TRUE	0.000651257	295.951	62.054
rs62124717	A	G	0.018455	0.0947	12817006	2	0.00334767	454137	TRUE	6.69155e-05	30.3907	62.054
rs62302286	C	T	0.0139501	0.251284	82157284	4	0.00225241	454137	TRUE	8.44571e-05	38.3582	62.054
rs62379271	G	T	0.0111105	0.578512	105870033	5	0.00198188	454137	TRUE	6.91983e-05	31.4276	62.054
rs62396185	C	G	-0.0351601	0.259954	26180634	6	0.0022264	454137	TRUE	0.000548869	249.397	62.054
rs62407565	G	A	0.0141481	0.275543	33535739	6	0.00218148	454137	TRUE	9.26119e-05	42.0622	62.054
rs62443626	A	G	-0.0107742	0.463938	39056649	7	0.00196831	454137	TRUE	6.59732e-05	29.9627	62.054
rs62499697	C	T	0.014401	0.29274	14293020	8	0.00217517	454137	TRUE	9.65095e-05	43.8326	62.054
rs6461999	A	C	-0.0193703	0.870776	27281304	7	0.00292146	454137	TRUE	9.6793e-05	43.9613	62.054
rs6469351	T	C	0.0123775	0.67055	112353205	8	0.00208476	454137	TRUE	7.76128e-05	35.2494	62.054
rs655510	C	A	-0.0117948	0.570927	165370061	2	0.00196913	454137	TRUE	7.89971e-05	35.8782	62.054
rs6561937	A	T	-0.0134337	0.753678	58257667	13	0.00227678	454137	TRUE	7.6653e-05	34.8135	62.054
rs6567160	C	T	0.0486668	0.23266	57829135	18	0.00231465	454137	TRUE	0.000972491	442.072	62.054
rs6569648	T	C	-0.0178981	0.760889	130349119	6	0.00228474	454137	TRUE	0.000135112	61.3675	62.054
rs6575340	A	G	0.0183932	0.636047	94023972	14	0.00203768	454137	TRUE	0.000179382	81.4781	62.054
rs6601527	A	C	-0.0128485	0.589118	10665444	8	0.00199312	454137	TRUE	9.14979e-05	41.5562	62.054
rs6606686	C	G	-0.015588	0.680575	110903380	12	0.00209493	454137	TRUE	0.0001219	55.3656	62.054
rs6669189	T	C	0.0131777	0.401643	75011358	1	0.00199384	454137	TRUE	9.61767e-05	43.6814	62.054
rs6684205	G	A	0.0142452	0.286862	218609702	1	0.00215289	454137	TRUE	9.63973e-05	43.7816	62.054
rs6688826	C	T	0.012894	0.298242	80812329	1	0.00212701	454137	TRUE	8.09122e-05	36.7481	62.054
rs6744646	G	A	0.0471154	0.828314	628504	2	0.00258261	454137	TRUE	0.000732324	332.818	62.054
rs6752378	A	C	0.0240987	0.486283	25150116	2	0.00194906	454137	TRUE	0.000336514	152.874	62.054
rs67609008	C	T	0.0151399	0.28361	126640936	10	0.00217618	454137	TRUE	0.000106567	48.401	62.054
rs67689854	A	C	-0.0198113	0.129883	89625227	16	0.00294036	454137	TRUE	9.99527e-05	45.3966	62.054
rs6769617	T	A	-0.0120287	0.663975	62687746	3	0.00206495	454137	TRUE	7.47135e-05	33.9325	62.054
rs6782714	T	C	-0.0118429	0.409425	71684845	3	0.00200535	454137	TRUE	7.67919e-05	34.8766	62.054
rs6790206	G	A	0.0112074	0.541051	161434707	3	0.0019503	454137	TRUE	7.2709e-05	33.0221	62.054
rs6840236	C	T	0.0141758	0.464888	56289785	4	0.00195841	454137	TRUE	0.000115359	52.3945	62.054
rs6946091	G	A	0.013258	0.627423	150684346	7	0.00202448	454137	TRUE	9.44281e-05	42.8871	62.054
rs6973656	G	A	0.0126406	0.397015	77422583	7	0.00199534	454137	TRUE	8.83642e-05	40.1328	62.054
rs6973700	G	A	-0.0140409	0.206152	1856669	7	0.00241705	454137	TRUE	7.43018e-05	33.7456	62.054
rs6980476	G	T	0.0120742	0.272334	87519315	8	0.00219168	454137	TRUE	6.68262e-05	30.3501	62.054
rs698147	G	A	-0.0122788	0.543491	3513485	5	0.00196155	454137	TRUE	8.62757e-05	39.1842	62.054
rs6998660	G	A	0.0127284	0.452649	143373972	8	0.00196519	454137	TRUE	9.23659e-05	41.9505	62.054
rs7027304	T	C	0.0140728	0.652657	129408290	9	0.00206238	454137	TRUE	0.000102516	46.5609	62.054
rs7034554	G	A	-0.0116902	0.373704	37081301	9	0.00201834	454137	TRUE	7.38646e-05	33.547	62.054
rs7038943	C	T	-0.0143227	0.338801	120377178	9	0.00206176	454137	TRUE	0.000106253	48.2583	62.054
rs7070670	T	C	-0.0122284	0.327958	61842645	10	0.00209427	454137	TRUE	7.50679e-05	34.0935	62.054
rs7124681	A	C	0.0234274	0.408433	47529947	11	0.00198294	454137	TRUE	0.000307262	139.581	62.054
rs7132908	A	G	0.0287176	0.384506	50263148	12	0.00200949	454137	TRUE	0.000449513	204.231	62.054
rs7167767	A	G	0.0125923	0.651966	81025755	15	0.00205198	454137	TRUE	8.29165e-05	37.6584	62.054
rs7171864	A	G	0.0175619	0.660091	73227249	15	0.00207457	454137	TRUE	0.000157773	71.6613	62.054
rs719802	C	T	-0.0149119	0.614396	113234679	11	0.00200551	454137	TRUE	0.000121724	55.2859	62.054
rs7218014	C	T	0.0269074	0.197323	65832016	17	0.0024626	454137	TRUE	0.000262818	119.386	62.054
rs72634826	A	G	-0.0171518	0.259876	1601052	1	0.00225365	454137	TRUE	0.000127528	57.9221	62.054
rs72755233	A	G	-0.0230331	0.111427	100692953	15	0.00310531	454137	TRUE	0.000121131	55.0165	62.054
rs72767253	A	C	-0.0330784	0.042122	51090842	5	0.00486322	454137	TRUE	0.000101861	46.2636	62.054
rs72892910	T	G	0.034486	0.172203	50816887	6	0.00258879	454137	TRUE	0.000390603	177.456	62.054
rs72915955	A	G	-0.015254	0.161011	56909311	11	0.00267467	454137	TRUE	7.16158e-05	32.5256	62.054
rs72917533	C	T	-0.0180733	0.185501	175238924	2	0.00251355	454137	TRUE	0.000113832	51.7009	62.054
rs72976986	A	G	-0.0190324	0.190201	4050424	19	0.00251664	454137	TRUE	0.000125923	57.193	62.054
rs73052033	C	T	-0.0211658	0.185065	185828465	3	0.00251576	454137	TRUE	0.000155839	70.783	62.054
rs73142879	T	C	-0.0250526	0.192216	51195932	20	0.0024928	454137	TRUE	0.000222355	101.002	62.054
rs73175572	G	A	0.0180427	0.111713	185490184	3	0.00312853	454137	TRUE	7.32325e-05	33.2599	62.054
rs73213484	T	A	-0.0230745	0.141217	28489339	4	0.00280342	454137	TRUE	0.000149155	67.7464	62.054
rs73371569	C	A	0.0234158	0.064394	76814053	7	0.00398289	454137	TRUE	7.61029e-05	34.5636	62.054
rs7357754	G	A	0.0130448	0.500141	92207308	9	0.00196037	454137	TRUE	9.74921e-05	44.2789	62.054
rs7372674	A	C	0.0146589	0.357186	196149165	3	0.00203437	454137	TRUE	0.000114316	51.9208	62.054
rs73985439	C	A	0.0126522	0.307339	212299249	2	0.00211613	454137	TRUE	7.87094e-05	35.7475	62.054
rs743572	G	A	0.0125945	0.376538	104597152	10	0.00201698	454137	TRUE	8.58489e-05	38.9903	62.054
rs7442885	G	C	-0.0211336	0.214107	87682877	5	0.00238351	454137	TRUE	0.000173082	78.616	62.054
rs7460093	A	G	0.0114526	0.53113	144876159	8	0.00197487	454137	TRUE	7.40478e-05	33.6302	62.054
rs74618095	C	T	0.0148532	0.157963	40683196	21	0.00270269	454137	TRUE	6.65016e-05	30.2027	62.054
rs7498665	G	A	0.0311398	0.399561	28883241	16	0.00199676	454137	TRUE	0.000535255	243.208	62.054
rs75281888	C	T	0.0382694	0.032469	50961753	5	0.00551616	454137	TRUE	0.000105973	48.1313	62.054
rs7537581	A	C	0.0125527	0.531743	2725475	1	0.00196786	454137	TRUE	8.95901e-05	40.6897	62.054
rs75412871	T	C	-0.025579	0.051924	121709430	12	0.00440858	454137	TRUE	7.41226e-05	33.6642	62.054
rs754635	G	C	0.0213268	0.886587	42305131	3	0.00307284	454137	TRUE	0.000106057	48.1692	62.054
rs75524125	A	T	-0.0184245	0.128491	103663536	12	0.00292272	454137	TRUE	8.74968e-05	39.7388	62.054
rs756717	A	G	-0.0130412	0.398954	72996162	16	0.00201989	454137	TRUE	9.1781e-05	41.6848	62.054
rs7575523	G	T	-0.0210772	0.603215	59335104	2	0.0019987	454137	TRUE	0.000244815	111.206	62.054
rs7619139	A	T	0.0137529	0.588629	25110415	3	0.00198694	454137	TRUE	0.000105484	47.909	62.054
rs7632381	C	T	0.0225939	0.444374	141106063	3	0.00196048	454137	TRUE	0.000292377	132.818	62.054
rs765874	A	T	-0.0138972	0.489318	143185557	6	0.00195198	454137	FALSE	0.000111601	50.6876	62.054
rs7663885	C	T	-0.0109141	0.500214	83159728	4	0.00194867	454137	TRUE	6.90689e-05	31.3688	62.054
rs76702514	G	C	-0.0153947	0.210651	195148296	1	0.00240452	454137	TRUE	9.02526e-05	40.9906	62.054
rs7683836	A	G	-0.0107953	0.557258	180167906	4	0.00197091	454137	TRUE	6.60572e-05	30.0009	62.054
rs76895963	G	T	0.0669471	0.020665	4384844	12	0.00757221	454137	TRUE	0.00017209	78.1657	62.054
rs770082	A	G	0.0170871	0.436959	89776485	12	0.00197814	454137	TRUE	0.000164272	74.6141	62.054
rs7762794	G	A	0.0125735	0.285529	153380228	6	0.00215952	454137	TRUE	7.46412e-05	33.8997	62.054
rs7828631	T	C	0.0171594	0.109944	132875320	8	0.00312884	454137	TRUE	6.6225e-05	30.0771	62.054
rs7845090	A	G	-0.0228497	0.70896	73449940	8	0.00216201	454137	TRUE	0.000245896	111.698	62.054
rs7864914	G	A	0.0194261	0.103711	122631415	9	0.00321643	454137	TRUE	8.03159e-05	36.4772	62.054
rs7893571	T	G	0.0146196	0.665918	16750129	10	0.00207681	454137	TRUE	0.000109105	49.5536	62.054
rs7916385	T	C	-0.0219389	0.150254	102470432	10	0.00297359	454137	TRUE	0.000119847	54.4334	62.054
rs79197301	A	T	0.0230668	0.082564	41327292	14	0.00355518	454137	TRUE	9.26882e-05	42.0968	62.054
rs7934638	A	G	0.0154187	0.248815	122765478	11	0.00227947	454137	TRUE	0.000100739	45.7537	62.054
rs7944782	G	T	0.0149978	0.509795	130795698	11	0.00196395	454137	TRUE	0.000128396	58.3166	62.054
rs79518326	A	C	-0.0436689	0.028638	174946883	1	0.00591223	454137	TRUE	0.000120117	54.5557	62.054
rs7960609	G	A	0.0121771	0.326898	18161569	12	0.00208948	454137	TRUE	7.47811e-05	33.9633	62.054
rs7975187	G	A	0.0153517	0.21386	60964108	12	0.00238412	454137	TRUE	9.12915e-05	41.4624	62.054
rs79847714	C	T	-0.0142962	0.228218	193865203	2	0.00232419	454137	TRUE	8.33057e-05	37.8352	62.054
rs8026411	T	C	-0.0385285	0.022436	62117222	15	0.00667383	454137	TRUE	7.33829e-05	33.3282	62.054
rs8074454	C	G	0.0135439	0.326764	3981148	17	0.00208646	454137	TRUE	9.2777e-05	42.1372	62.054
rs8076669	C	T	0.0112148	0.561582	15888448	17	0.00197274	454137	TRUE	7.11583e-05	32.3178	62.054
rs8078135	T	C	-0.0108198	0.48988	21268583	17	0.00196298	454137	TRUE	6.68946e-05	30.3812	62.054
rs8093356	T	C	-0.0148598	0.22697	2664532	18	0.00233922	454137	TRUE	8.88502e-05	40.3536	62.054
rs8096564	T	G	0.0143768	0.298122	39910592	18	0.00215052	454137	TRUE	9.84029e-05	44.6926	62.054
rs8112818	G	A	-0.0192493	0.400384	18812785	19	0.002003	454137	TRUE	0.000203326	92.3562	62.054
rs812949	C	T	0.0176994	0.729231	170506141	5	0.00219661	454137	TRUE	0.000142943	64.9246	62.054
rs815163	C	T	-0.0138291	0.563206	190294726	1	0.00196314	454137	TRUE	0.000109257	49.623	62.054
rs8192675	C	T	0.0160216	0.28869	170724883	3	0.00214912	454137	TRUE	0.000122363	55.5762	62.054
rs825680	T	A	-0.0113808	0.413066	73606563	16	0.00199539	454137	TRUE	7.16262e-05	32.5303	62.054
rs854917	T	C	-0.0132445	0.735788	90127390	6	0.00222371	454137	TRUE	7.81077e-05	35.4742	62.054
rs862320	T	C	-0.0183073	0.409765	69651866	16	0.00198982	454137	TRUE	0.00018636	84.6485	62.054
rs879620	T	C	0.0241441	0.613268	4015729	16	0.00201244	454137	TRUE	0.000316848	143.938	62.054
rs885114	A	G	-0.0199119	0.275571	8678756	11	0.00218994	454137	TRUE	0.00018201	82.6721	62.054
rs900448	G	C	0.0129143	0.307474	133404805	12	0.00211789	454137	TRUE	8.18677e-05	37.182	62.054
rs912690	G	C	0.0123869	0.449134	97020705	13	0.00197947	454137	FALSE	8.6219e-05	39.1585	62.054
rs9294260	A	G	0.0137122	0.476616	83433228	6	0.00196418	454137	TRUE	0.000107305	48.736	62.054
rs9304665	A	T	0.0178838	0.763666	47602577	19	0.00230841	454137	TRUE	0.000132145	60.0194	62.054
rs9316661	C	T	-0.0180893	0.801418	54354615	13	0.00245572	454137	TRUE	0.000119467	54.2605	62.054
rs9320823	C	T	0.0188041	0.602914	98429337	6	0.00199609	454137	TRUE	0.000195377	88.7448	62.054
rs9322332	A	C	0.0115238	0.456171	152166801	6	0.00195898	454137	TRUE	7.61924e-05	34.6043	62.054
rs9378684	T	C	0.0152667	0.200586	2110941	6	0.00245891	454137	TRUE	8.48753e-05	38.5481	62.054
rs943467	T	A	-0.0111293	0.426146	33731811	6	0.00197587	454137	FALSE	6.98557e-05	31.7261	62.054
rs9515455	A	G	0.0134123	0.414845	112239671	13	0.00199645	454137	TRUE	9.9371e-05	45.1323	62.054
rs9522183	T	G	-0.0149957	0.561749	111977280	13	0.00198423	454137	TRUE	0.00012575	57.1147	62.054
rs9533031	T	G	0.0121763	0.575427	42772717	13	0.00197792	454137	TRUE	8.3443e-05	37.8976	62.054
rs9654453	C	T	0.0179075	0.12928	299621	5	0.00291413	454137	TRUE	8.31436e-05	37.7616	62.054
rs9673839	G	A	0.0110754	0.490953	76895693	16	0.00196494	454137	TRUE	6.99525e-05	31.7701	62.054
rs9788550	C	G	-0.0221218	0.247503	29681138	14	0.00227487	454137	TRUE	0.000208185	94.564	62.054
rs9839081	A	G	-0.0144833	0.325039	123051230	3	0.00211554	454137	TRUE	0.000103196	46.8695	62.054
rs9843653	C	T	0.0248378	0.511529	49920571	3	0.00195189	454137	TRUE	0.00035643	161.925	62.054
rs9851777	C	T	0.0224847	0.884948	88267467	3	0.00305205	454137	TRUE	0.000119496	54.2736	62.054
rs9876664	T	G	-0.0162889	0.375486	85806313	3	0.00201752	454137	TRUE	0.000143515	65.1847	62.054
rs9937053	A	G	0.0601829	0.424307	53799507	16	0.00197685	454137	TRUE	0.0020367	926.823	62.054
rs9955276	T	C	0.0178069	0.144424	1839339	18	0.0027965	454137	TRUE	8.92732e-05	40.5457	62.054
rs9968060	T	C	0.0146472	0.642602	62471282	3	0.00207288	454137	TRUE	0.000109933	49.9297	62.054

## Sheet: Table S5
Table S5. The detail SNP results of UWP
SNP	effect_allele.exposure	other_allele.exposure	beta.exposure	eaf.exposure	samplesize.exposure	se.exposure	pval.exposure	chr.exposure	mr_keep	R2	f	meanf
rs10750025	T	C	-0.0083554	0.681757	459915	0.00136528	9.40005e-10	11	TRUE	8.14288e-05	37.4532	41.0464
rs10828258	G	A	-0.00932641	0.319319	459915	0.00135882	6.70039e-12	10	TRUE	0.00010242	47.1089	41.0464
rs10883618	A	G	0.0078103	0.372248	459915	0.00130834	2.39999e-09	10	TRUE	7.74788e-05	35.6363	41.0464
rs11039324	A	G	-0.0102105	0.403963	459915	0.00128765	2.19989e-15	11	TRUE	0.000136698	62.8777	41.0464
rs11077815	C	T	-0.00713336	0.623657	459915	0.00130691	4.79999e-08	17	TRUE	6.47726e-05	29.7917	41.0464
rs11150623	T	G	-0.00968813	0.644857	459915	0.0013224	2.39994e-13	16	TRUE	0.000116688	53.6726	41.0464
rs11152989	T	C	-0.00751226	0.312264	459915	0.00136699	3.89996e-08	6	TRUE	6.56605e-05	30.2001	41.0464
rs113825410	G	A	-0.00881182	0.224386	459915	0.00151778	6.4e-09	1	TRUE	7.32832e-05	33.7063	41.0464
rs11548200	C	T	-0.016041	0.066034	459915	0.00255177	3.29997e-10	1	TRUE	8.59142e-05	39.5165	41.0464
rs11682482	G	T	0.00801894	0.680801	459915	0.00135595	3.29997e-09	2	TRUE	7.60389e-05	34.974	41.0464
rs11732213	C	T	0.0091614	0.195605	459915	0.00159593	9.40005e-09	4	TRUE	7.16452e-05	32.9529	41.0464
rs11761141	G	T	-0.00789936	0.325697	459915	0.00135132	5e-09	7	TRUE	7.42947e-05	34.1716	41.0464
rs11848096	C	T	-0.00750831	0.386669	459915	0.00130696	9.20005e-09	14	TRUE	7.17548e-05	33.0033	41.0464
rs11881338	A	T	0.00817022	0.48742	459915	0.00127146	1.29999e-10	19	FALSE	8.9773e-05	41.2915	41.0464
rs12042959	G	A	0.0125663	0.14387	459915	0.00181269	4.10015e-12	1	TRUE	0.000104483	48.058	41.0464
rs12461902	A	G	-0.00801134	0.329608	459915	0.00135739	3.59998e-09	19	TRUE	7.57339e-05	34.8337	41.0464
rs12747822	A	T	0.0117683	0.09792	459915	0.00213998	3.79997e-08	1	TRUE	6.57509e-05	30.2417	41.0464
rs12883788	T	C	-0.00779959	0.459747	459915	0.00127443	9.40005e-10	14	TRUE	8.14327e-05	37.455	41.0464
rs13107325	T	C	-0.0242429	0.07488	459915	0.00240623	7.10068e-24	4	TRUE	0.000220659	101.506	41.0464
rs144333966	G	A	0.0304614	0.014646	459915	0.00544615	2.19999e-08	4	TRUE	6.80164e-05	31.2837	41.0464
rs1592	C	A	0.0074513	0.395455	459915	0.00128817	7.29995e-09	2	TRUE	7.27459e-05	33.4592	41.0464
rs2037735	T	C	-0.0112677	0.120628	459915	0.00194308	6.69993e-09	19	TRUE	7.31105e-05	33.6269	41.0464
rs205262	G	A	-0.00870949	0.26893	459915	0.00142654	1e-09	6	TRUE	8.1041e-05	37.2748	41.0464
rs2170670	A	G	-0.00708769	0.606925	459915	0.0012972	4.70002e-08	12	TRUE	6.49067e-05	29.8534	41.0464
rs2280406	A	G	-0.00996145	0.506176	459915	0.00126505	3.40017e-15	3	TRUE	0.000134801	62.0052	41.0464
rs2297600	G	T	-0.0115607	0.17194	459915	0.00168167	6.20012e-12	1	TRUE	0.000102746	47.259	41.0464
rs2439823	G	A	-0.0072789	0.545578	459915	0.00127453	1.09999e-08	10	TRUE	7.09125e-05	32.6159	41.0464
rs2602731	G	A	-0.00766675	0.681058	459915	0.00136907	2.1e-08	19	TRUE	6.81811e-05	31.3595	41.0464
rs2645979	A	G	0.00861798	0.357204	459915	0.00132024	6.70039e-11	12	TRUE	9.26376e-05	42.6092	41.0464
rs273512	T	C	-0.00966507	0.405352	459915	0.00129058	6.89922e-14	19	TRUE	0.00012193	56.0839	41.0464
rs35711462	G	A	-0.0071659	0.511213	459915	0.00126947	1.7e-08	5	TRUE	6.9277e-05	31.8636	41.0464
rs4109292	A	G	0.00735336	0.493943	459915	0.00126787	6.59994e-09	10	TRUE	7.31329e-05	33.6372	41.0464
rs4516268	A	C	0.00983008	0.193704	459915	0.00160664	9.49992e-10	17	TRUE	8.13887e-05	37.4348	41.0464
rs45583845	G	C	-0.0198998	0.034279	459915	0.0036328	4.30002e-08	14	TRUE	6.52392e-05	30.0063	41.0464
rs4643373	C	T	0.0077266	0.299973	459915	0.00138223	2.30001e-08	17	TRUE	6.79374e-05	31.2474	41.0464
rs4715208	G	A	-0.0083844	0.752863	459915	0.00146572	1.09999e-08	6	TRUE	7.11432e-05	32.722	41.0464
rs4839898	A	G	0.0130564	0.109786	459915	0.00206037	2.30001e-10	6	TRUE	8.73054e-05	40.1564	41.0464
rs55680124	T	C	-0.010742	0.154913	459915	0.00174984	8.30004e-10	2	TRUE	8.19333e-05	37.6853	41.0464
rs613872	T	G	-0.0147074	0.825829	459915	0.00167052	1.29987e-18	18	TRUE	0.000168507	77.5116	41.0464
rs62048402	A	G	-0.00987537	0.403579	459915	0.00129011	1.9002e-14	16	TRUE	0.000127386	58.5938	41.0464
rs6763292	G	A	0.00958833	0.780939	459915	0.00153076	3.79997e-10	3	TRUE	8.53016e-05	39.2347	41.0464
rs7789719	C	T	0.00854199	0.782126	459915	0.00153719	2.69998e-08	7	TRUE	6.71361e-05	30.8789	41.0464
rs7795394	A	T	0.00930493	0.624965	459915	0.00130867	1.20005e-12	7	TRUE	0.000109911	50.555	41.0464
rs7896518	G	A	0.00999095	0.427878	459915	0.00129269	1.10002e-14	10	TRUE	0.000129865	59.7342	41.0464
rs8010773	C	T	-0.00816754	0.38208	459915	0.00130079	3.40001e-10	14	TRUE	8.57143e-05	39.4245	41.0464
rs8011870	A	G	-0.00782739	0.288257	459915	0.00140635	2.59998e-08	14	TRUE	6.73504e-05	30.9774	41.0464
rs819167	G	A	-0.0157993	0.936466	459915	0.00259282	1.09999e-09	20	TRUE	8.07269e-05	37.1304	41.0464
rs830627	A	G	0.00742054	0.417471	459915	0.00128505	7.69999e-09	3	TRUE	7.24973e-05	33.3449	41.0464
rs891387	C	T	0.00786028	0.49494	459915	0.00126616	5.39995e-10	18	TRUE	8.37886e-05	38.5387	41.0464
rs9366651	T	G	0.00948542	0.507037	459915	0.00127132	8.60003e-14	6	TRUE	0.000121024	55.6675	41.0464
rs9783304	T	G	0.00763598	0.689164	459915	0.00136834	2.39999e-08	11	TRUE	6.77072e-05	31.1415	41.0464

## Sheet: Table S6
Table S6. Causal effect of exposure to herpes zoster in MR analysis
/	trait	method	nsnp	b	se	or	or_lci95	or_uci95	pval
lifestyle	Alcohol intake frequency	MR Egger	89	-0.278605	0.308119	0.756838	0.41374	1.38446	0.368379
		Weighted median	89	0.0677256	0.148558	1.07007	0.799756	1.43175	0.648472
		Inverse variance weighted	89	0.0356213	0.100111	1.03626	0.851635	1.26092	0.721978
		Simple mode	89	0.0900695	0.340098	1.09425	0.561848	2.13115	0.791757
		Weighted mode	89	0.055	0.282921	1.05654	0.606819	1.83956	0.84631
	Smoking initiation	MR Egger	81	-0.447724	0.458607	0.639081	0.260124	1.57011	0.331911
		Weighted median	81	0.0107891	0.132727	1.01085	0.779303	1.31119	0.935213
		Inverse variance weighted	81	0.0529368	0.0925502	1.05436	0.879447	1.26407	0.567336
		Simple mode	81	-0.493156	0.366052	0.610696	0.298013	1.25145	0.18171
		Weighted mode	81	-0.511209	0.331629	0.59977	0.31311	1.14888	0.127139
	Smoking status	MR Egger	113	-0.214519	0.856932	0.806929	0.150453	4.32783	0.802792
		Weighted median	113	-0.0269053	0.302965	0.973453	0.537559	1.7628	0.929236
		Inverse variance weighted	113	0.100115	0.206835	1.1053	0.736917	1.65783	0.628361
		Simple mode	113	0.274858	0.841728	1.31634	0.252858	6.85271	0.744625
		Weighted mode	113	-0.945114	0.775085	0.388635	0.0850701	1.77545	0.225266
	Insomnia	MR Egger	39	0.427182	0.949468	1.53293	0.238407	9.85659	0.655395
		Weighted median	39	0.267826	0.485084	1.30712	0.505131	3.38242	0.580863
		Inverse variance weighted	39	0.301373	0.317863	1.35171	0.72496	2.52032	0.343067
		Simple mode	39	0.753525	0.913197	2.12447	0.35475	12.7227	0.414436
		Weighted mode	39	0.42439	0.743874	1.52866	0.355723	6.56914	0.571688
	Sleep duration	MR Egger	67	-0.336332	0.906753	0.714386	0.120806	4.22451	0.711904
		Weighted median	67	-0.248602	0.329338	0.779891	0.408973	1.48721	0.450338
		Inverse variance weighted	67	-0.32585	0.229861	0.721914	0.460069	1.13278	0.15631
		Simple mode	67	-0.7198	0.73082	0.48685	0.116228	2.0393	0.32826
		Weighted mode	67	-0.0583005	0.613775	0.943366	0.283286	3.14149	0.924613
	Moderate to vigorous physical activity levels	MR Egger	18	-1.28222	1.96612	0.277422	0.00588222	13.084	0.523561
		Weighted median	18	-0.137565	0.470769	0.871478	0.346362	2.19272	0.770124
		Inverse variance weighted	18	-0.314622	0.346541	0.730064	0.370151	1.43994	0.363935
		Simple mode	18	0.0215995	0.997372	1.02183	0.144677	7.21706	0.982974
		Weighted mode	18	0.0871202	0.96929	1.09103	0.163215	7.29311	0.929433
	Usual walking pace	MR Egger	50	-2.70167	1.4066	0.0670934	0.00425949	1.05682	0.0607193
		Weighted median	50	-0.969198	0.467865	0.379387	0.151645	0.949155	0.0383088
		Inverse variance weighted	50	-0.696995	0.343148	0.49808	0.254218	0.97587	0.0422367
		Simple mode	50	-1.37175	0.934002	0.253662	0.0406647	1.58232	0.14831
		Weighted mode	50	-1.29458	0.886642	0.274014	0.0482	1.55775	0.150648
metabolic biomarker	HDL cholesterol levels	MR Egger	318	-0.0112296	0.0798363	0.988833	0.8456	1.15633	0.88823
		Weighted median	318	0.010118	0.0767993	1.01017	0.869003	1.17427	0.895185
		Inverse variance weighted	318	0.0413146	0.0495975	1.04218	0.945637	1.14858	0.404846
		Simple mode	318	0.0543362	0.157762	1.05584	0.775011	1.43843	0.73076
		Weighted mode	318	0.02946	0.079688	1.0299	0.880973	1.204	0.711859
	LDL cholesterol	MR Egger	152	-0.0856838	0.0804222	0.917884	0.784027	1.07459	0.288396
		Weighted median	152	-0.166741	0.098089	0.846418	0.698377	1.02584	0.0891497
		Inverse variance weighted	152	-0.0318831	0.0558624	0.96862	0.868165	1.0807	0.568173
		Simple mode	152	-0.120604	0.173189	0.886385	0.631249	1.24464	0.487267
		Weighted mode	152	-0.195486	0.0813215	0.822435	0.70126	0.964548	0.0174348
	Total cholesterol levels	MR Egger	193	-0.0742056	0.0875018	0.928481	0.78215	1.10219	0.397473
		Weighted median	193	-0.0921865	0.0857059	0.911935	0.77092	1.07874	0.2821
		Inverse variance weighted	193	-0.000941019	0.056452	0.999059	0.894414	1.11595	0.9867
		Simple mode	193	0.0444764	0.156642	1.04548	0.769094	1.42119	0.776765
		Weighted mode	193	-0.0896169	0.0859608	0.914281	0.772518	1.08206	0.298476
	Triglycerides	MR Egger	285	-0.00590347	0.0775786	0.994114	0.853886	1.15737	0.939396
		Weighted median	285	0.0433204	0.0833038	1.04427	0.88696	1.22949	0.603043
		Inverse variance weighted	285	-0.046364	0.0499033	0.954694	0.865737	1.05279	0.35285
		Simple mode	285	-0.122619	0.170439	0.884601	0.633384	1.23546	0.472468
		Weighted mode	285	0.0291268	0.0879804	1.02956	0.866481	1.22332	0.740844
	Serum albumin levels	MR Egger	212	-0.070039	0.146205	0.932358	0.700052	1.24175	0.632404
		Weighted median	212	-0.0304711	0.108823	0.969988	0.783673	1.2006	0.779472
		Inverse variance weighted	212	-0.0427965	0.0690276	0.958106	0.836867	1.09691	0.535263
		Simple mode	212	0.341207	0.263387	1.40664	0.839431	2.35713	0.196578
		Weighted mode	212	0.0432356	0.15735	1.04418	0.767076	1.4214	0.783759
	Fasting glucose	MR Egger	64	0.0225017	0.271287	1.02276	0.600963	1.74059	0.934163
		Weighted median	64	-0.350213	0.215051	0.704538	0.462221	1.07389	0.103417
		Inverse variance weighted	64	-0.236536	0.135586	0.789358	0.605147	1.02964	0.0810635
		Simple mode	64	0.102334	0.425741	1.10775	0.480889	2.55177	0.810826
		Weighted mode	64	-0.147757	0.235982	0.862641	0.543198	1.36994	0.533488
obesity indicator	Body mass index	MR Egger	445	0.287857	0.17238	1.33357	0.951222	1.86959	0.0956461
		Weighted median	445	0.100128	0.0951096	1.10531	0.917331	1.33181	0.29245
		Inverse variance weighted	445	0.148467	0.0607127	1.16005	1.02991	1.30665	0.0144692
		Simple mode	445	0.358494	0.291363	1.43117	0.808498	2.53341	0.219197
		Weighted mode	445	0.118372	0.199937	1.12566	0.760708	1.66571	0.554121
	Body fat percentage	MR Egger	376	0.692843	0.278318	1.99939	1.15875	3.4499	0.0132298
		Weighted median	376	0.232981	0.135922	1.26236	0.967127	1.64771	0.0865139
		Inverse variance weighted	376	0.216022	0.085409	1.24113	1.04982	1.4673	0.0114303
		Simple mode	376	0.176545	0.419236	1.19309	0.52458	2.71352	0.673916
		Weighted mode	376	0.242369	0.310571	1.27426	0.693259	2.3422	0.43565
	Whole body fat mass	MR Egger	403	0.160502	0.182973	1.1741	0.820268	1.68056	0.380907
		Weighted median	403	0.136223	0.102718	1.14594	0.936969	1.40151	0.18478
		Inverse variance weighted	403	0.18183	0.0646818	1.19941	1.0566	1.36153	0.00493645
		Simple mode	403	0.0938959	0.285471	1.09845	0.627742	1.9221	0.74239
		Weighted mode	403	0.120257	0.187228	1.12779	0.781368	1.62779	0.521042
	Waist circumference	MR Egger	351	0.218001	0.223068	1.24359	0.803151	1.92555	0.329106
		Weighted median	351	0.126023	0.133835	1.13431	0.872586	1.47453	0.346383
		Inverse variance weighted	351	0.138274	0.0773449	1.14829	0.986766	1.33625	0.073816
		Simple mode	351	0.042716	0.356361	1.04364	0.519052	2.09842	0.904657
		Weighted mode	351	0.103693	0.210663	1.10926	0.734029	1.67631	0.622871
	Hip circumference	MR Egger	399	0.106193	0.169676	1.11204	0.797422	1.55078	0.531766
		Weighted median	399	0.115788	0.101803	1.12276	0.919666	1.3707	0.25538
		Inverse variance weighted	399	0.0945226	0.062382	1.09913	0.972635	1.24208	0.129716
		Simple mode	399	0.119178	0.262106	1.12657	0.673984	1.88308	0.649577
		Weighted mode	399	0.119178	0.174077	1.12657	0.800905	1.58466	0.493977
	Waist-hip ratio	MR Egger	306	0.0438285	0.153192	1.0448	0.773811	1.4107	0.774995
		Weighted median	306	-0.0624106	0.12241	0.939497	0.739091	1.19424	0.610158
		Inverse variance weighted	306	-0.0127929	0.0647417	0.987289	0.869631	1.12087	0.843359
		Simple mode	306	-0.172089	0.285733	0.841904	0.480885	1.47395	0.547441
		Weighted mode	306	-0.0587673	0.16565	0.942926	0.681512	1.30461	0.723009
metabolic disease	Hypertension	MR Egger	239	-0.348706	0.520777	0.705601	0.254252	1.95818	0.503773
		Weighted median	239	-0.097586	0.290094	0.907024	0.513672	1.60159	0.736573
		Inverse variance weighted	239	-0.18308	0.19752	0.832701	0.565401	1.22637	0.353982
		Simple mode	239	-0.175491	0.777194	0.839045	0.182904	3.84898	0.82155
		Weighted mode	239	0.138782	0.602894	1.14887	0.352435	3.74512	0.818139
	Type 1 Diabetes Mellitus	MR Egger	73	0.0403203	0.0205009	1.04114	1.00014	1.08383	0.0531199
		Weighted median	73	0.0224459	0.0196966	1.0227	0.98397	1.06295	0.25446
		Inverse variance weighted	73	0.0231731	0.0130877	1.02344	0.997524	1.05004	0.0766257
		Simple mode	73	0.028838	0.0355324	1.02926	0.960016	1.10349	0.419697
		Weighted mode	73	0.028838	0.0170343	1.02926	0.995461	1.0642	0.0947905
	Type 2 Diabetes Mellitus	MR Egger	114	-0.0607029	0.0759839	0.941103	0.810883	1.09223	0.426044
		Weighted median	114	-0.00787034	0.0533824	0.992161	0.893598	1.10159	0.88279
		Inverse variance weighted	114	-0.00854808	0.0299646	0.991488	0.934935	1.05146	0.775435
		Simple mode	114	0.0267962	0.108892	1.02716	0.82975	1.27153	0.806065
		Weighted mode	114	-0.00275263	0.0722613	0.997251	0.865555	1.14899	0.969681

## Sheet: Table S7
Table S7. Detailed results of sensitivity analysis
/	trait	Heterogeneity			Pleiotropy			MR-PRESSO
		Q	Q_df	Q_pval	egger_intercept	se	P-value	Global test RSSobs	Global test p value	Correct p-value
lifestyle	Alcohol intake frequency	70.1918	88	0.918368	0.00787934	0.007307	0.283868	71.8736	0.927
	Smoking initiation	63.1071	80	0.917641	0.0132584	0.0118949	0.268388	64.8261	0.911
	Smoking status	118.623	112	0.316174	0.00332378	0.00878283	0.705826	120.828	0.313
	Insomnia	41.5834	38	0.317473	-0.00154689	0.0109822	0.888749	43.5398	0.322
	Sleep duration	60.3765	66	0.672061	0.000126195	0.0105602	0.990502	62.1718	0.668
	Moderate to vigorous physical activity levels	15.6808	17	0.546566	0.0143932	0.0287888	0.62391	18.0597	0.556
	Usual walking pace	28.7836	49	0.99059	0.0191007	0.0129972	0.148196	29.8915	0.983
metabolic biomarker	HDL cholesterol levels	378.892	317	0.00963649	0.00194181	0.00231132	0.401471	380.806	0.012	0.011
	LDL cholesterol	144.346	151	0.636884	0.00274832	0.0029554	0.3539	146.802	0.641
	Total cholesterol levels	213.435	192	0.138008	0.00314001	0.00286641	0.274699	215.561	0.151
	Triglycerides	299.297	284	0.255106	-0.00154029	0.00225971	0.496029	301.986	0.257
	Serum albumin levels	210.17	211	0.503179	0.000718657	0.00339967	0.832788	211.806	0.518
	Fasting glucose	47.6882	63	0.924041	-0.00641631	0.00582029	0.274547	49.3117	0.913
obesity indicator	Body mass index	407.874	444	0.889585	-0.00259603	0.00300473	0.388066	409.584	0.878
	Body fat percentage	370.849	375	0.550829	-0.0067778	0.00376527	0.0726532	372.85	0.544
	Whole body fat mass	427.582	402	0.182168	0.000402963	0.00323326	0.900878	429.508	0.202
	Waist circumference	362.121	350	0.316301	-0.00131527	0.00345113	0.703351	364.013	0.319
	Hip circumference	416.219	398	0.254719	-0.0002296	0.00310367	0.941066	418.157	0.247
	Waist-hip ratio	307.608	305	0.447388	-0.00128377	0.00314694	0.683604	309.644	0.42
metabolic diease	Hypertension	273.987	238	0.0544497	0.00144949	0.00421579	0.731283	276.336	0.067
	Type 1 Diabetes Mellitus	52.5099	72	0.959281	-0.0047696	0.00438922	0.280862	53.7329	0.964
	Type 2 Diabetes Mellitus	115.876	113	0.407497	0.00401194	0.00536934	0.456512	117.864	0.411

## Sheet: Table S8
Table S8. The detail SNP results of herpes zoster
SNP	effect_allele.exposure	other_allele.exposure	beta.exposure	eaf.exposure	pos.exposure	pval.exposure	se.exposure	samplesize.exposure	R2	f	meanf
rs117669514	G	A	-0.32712	0.0244881	99299737	2.24657e-06	0.0691604	401866	5.56665e-05	22.3716	25.1718
rs13313427	A	G	0.129858	0.850281	90547536	3.28246e-06	0.0279126	401866	5.38558e-05	21.6439	25.1718
rs2965306	G	A	0.125661	0.842639	47919738	3.97823e-06	0.0272435	401866	5.29384e-05	21.2752	25.1718
rs4451553	T	C	-0.093439	0.346161	150964853	4.7895e-06	0.0204292	401866	5.20535e-05	20.9195	25.1718
rs62482377	C	G	-0.149765	0.115381	156250946	1.78267e-06	0.0313538	401866	5.6772e-05	22.8159	25.1718
rs6446362	A	G	0.100464	0.715536	5456307	3.61002e-06	0.0216859	401866	5.34025e-05	21.4617	25.1718
rs7530647	A	G	-0.109599	0.215689	39879939	4.48487e-06	0.0238906	401866	5.23667e-05	21.0454	25.1718
rs7766156	G	C	-0.119706	0.249937	31282013	1.41475e-07	0.0227434	401866	6.89303e-05	27.7025	25.1718
rs77971737	T	C	-0.37978	0.0187506	64668472	2.41346e-06	0.0805419	401866	5.53242e-05	22.234	25.1718
rs79408779	T	C	0.182921	0.0676654	16431236	1.00198e-06	0.0373976	401866	5.95295e-05	23.9242	25.1718
rs8054806	T	G	0.127262	0.142337	86134541	2.04899e-06	0.0268003	401866	5.61064e-05	22.5484	25.1718
rs81302	G	A	-0.0954966	0.380445	112445419	1.72381e-06	0.0199643	401866	5.69327e-05	22.8805	25.1718
rs8181185	C	A	0.0991066	0.596912	21166792	5.07166e-07	0.0197283	401866	6.27939e-05	25.2362	25.1718
rs9266782	C	G	-0.308112	0.071307	31389605	6.07715e-14	0.0410465	401866	0.000140192	56.346	25.1718

## Sheet: Table S9
Table S9. Causal effect of exposure to herpes zoster in reverse MR analysis
trait	method	nsnp	b	se	or	or_lci95	or_uci95	pval
Body mass index	MR Egger	14	0.0335098	0.0312672	1.03408	0.972608	1.09943	0.304925
	Weighted median	14	0.00332123	0.00910405	1.00333	0.985582	1.02139	0.715255
	Inverse variance weighted	14	-0.000916443	0.0112029	0.999084	0.977386	1.02126	0.934802
	Simple mode	14	0.00781478	0.0135628	1.00785	0.981407	1.035	0.574326
	Weighted mode	14	0.00724189	0.0126242	1.00727	0.982651	1.0325	0.575995
Body fat percentage	MR Egger	14	0.0112847	0.0204828	1.01135	0.971551	1.05278	0.591787
	Weighted median	14	0.0113208	0.00575097	1.01139	1.00005	1.02285	0.0490101
	Inverse variance weighted	14	0.00848913	0.00777555	1.00853	0.993272	1.02401	0.274933
	Simple mode	14	0.00991077	0.00843436	1.00996	0.993401	1.02679	0.26105
	Weighted mode	14	0.0111036	0.00604084	1.01117	0.999264	1.02321	0.0890018
Whole body fat mass	MR Egger	14	0.0285769	0.0190689	1.02899	0.99124	1.06818	0.159813
	Weighted median	14	0.0116857	0.00510732	1.01175	1.00168	1.02193	0.0221354
	Inverse variance weighted	14	0.0108026	0.00754	1.01086	0.996032	1.02591	0.151943
	Simple mode	14	0.0107755	0.00898279	1.01083	0.993192	1.02879	0.251714
	Weighted mode	14	0.0159746	0.00588138	1.0161	1.00446	1.02788	0.0176427
Usual walking pace	MR Egger	14	-0.00963379	0.0112231	0.990412	0.968864	1.01244	0.407498
	Weighted median	14	-0.00624504	0.0048327	0.993774	0.984406	1.00323	0.196272
	Inverse variance weighted	14	-0.000707323	0.00438754	0.999293	0.990736	1.00792	0.871927
	Simple mode	14	-0.00483132	0.00958612	0.99518	0.976657	1.01406	0.6227
	Weighted mode	14	-0.007077	0.00611103	0.992948	0.981126	1.00491	0.267669
